# Supplementary material for: Quantifying differences in cell line population dynamics using CellPD
Source: BMC Syst Biol. 2016 Sep 21;10:92. doi: 10.1186/s12918-016-0337-5 (PMC5031291; doi:10.1186/s12918-016-0337-5)
Supplement: Additional file 1: — Example of CellPD’s outputs. This folder contains two examples of the outputs generated by CellPD (using the data from Fig. 2 and Additional file 6). (ZIP 36462 kb) [file 12918_2016_337_MOESM1_ESM.zip]

Archive with 193 entries (183 files):
- USC/
- USC/output/
- USC/output/CellPD_output.zip
- USC/output/data/
- USC/output/data/All_Models.eps
- USC/output/data/All_Models.jpg
- USC/output/data/All_Models.pdf
- USC/output/data/All_Models.png
- USC/output/data/All_Models.svg
- USC/output/data/All_Models.tiff
- USC/output/data/Data.eps
- USC/output/data/Data.jpg
- USC/output/data/Data.p
- USC/output/data/Data.pdf
- USC/output/data/Data.png
- USC/output/data/Data.svg
- USC/output/data/Data.tiff
- USC/output/data/Data_BW.eps
- USC/output/data/Data_BW.jpg
- USC/output/data/Data_BW.pdf
- USC/output/data/Data_BW.png
- USC/output/data/Data_BW.svg
- USC/output/data/Data_BW.tiff
- USC/output/data/Data_loglinear.eps
- USC/output/data/Data_loglinear.jpg
- USC/output/data/Data_loglinear.pdf
- USC/output/data/Data_loglinear.png
- USC/output/data/Data_loglinear.svg
- USC/output/data/Data_loglinear.tiff
- USC/output/data/Data_loglinear_BW.eps
- USC/output/data/Data_loglinear_BW.jpg
- USC/output/data/Data_loglinear_BW.pdf
- USC/output/data/Data_loglinear_BW.png
- USC/output/data/Data_loglinear_BW.svg
- USC/output/data/Data_loglinear_BW.tiff
- USC/output/data_summary.csv
- USC/output/data_summary.txt
- USC/output/HCT_116_0-4.xml
- USC/output/mape_ranking.csv
- USC/output/rcs_ranking.csv
- USC/output/style.css
- USC/output/total/
- USC/output/total/total.eps
- USC/output/total/total.jpg
- USC/output/total/total.pdf
- USC/output/total/total.png
- USC/output/total/total.svg
- USC/output/total/total.tiff
- USC/output/total/total_BW.eps
- USC/output/total/total_BW.jpg
- USC/output/total/total_BW.pdf
- USC/output/total/total_BW.png
- USC/output/total/total_BW.svg
- USC/output/total/total_BW.tiff
- USC/output/total/total_caption.txt
- USC/output/total/total_description.txt
- USC/output/total/total_eqn.png
- USC/output/total/total_eqn.svg
- USC/output/total/total_eqn.tex
- USC/output/total/total_latex_title.txt
- USC/output/total/total_loglinear.eps
- USC/output/total/total_loglinear.jpg
- USC/output/total/total_loglinear.pdf
- USC/output/total/total_loglinear.png
- USC/output/total/total_loglinear.svg
- USC/output/total/total_loglinear.tiff
- USC/output/total/total_loglinear_BW.eps
- USC/output/total/total_loglinear_BW.jpg
- USC/output/total/total_loglinear_BW.pdf
- USC/output/total/total_loglinear_BW.png
- USC/output/total/total_loglinear_BW.svg
- USC/output/total/total_loglinear_BW.tiff
- USC/output/total/total_MCDS_template.txt
- USC/output/total/total_model.tex
- USC/output/total/total_output.p
- USC/output/total/total_parameters.xlsx
- USC/output/total/total_partial.xml
- USC/output/total/total_plane.png
- USC/output/total/total_plane.svg
- USC/output/total/total_plane.tex
- USC/output/total/total_report.html
- USC/output/total/total_table.csv
- USC/output/total/total_table.tex
- USC/output/total/total_table.txt
- USC/output/total/total_table_caption.txt
- USC/output/total/total_table_html.txt
- USC/output/total/total_title.txt
- USC/output/total_logistic/
- USC/output/total_logistic/total_logistic.eps
- USC/output/total_logistic/total_logistic.jpg
- USC/output/total_logistic/total_logistic.pdf
- USC/output/total_logistic/total_logistic.png
- USC/output/total_logistic/total_logistic.svg
- USC/output/total_logistic/total_logistic.tiff
- USC/output/total_logistic/total_logistic_BW.eps
- USC/output/total_logistic/total_logistic_BW.jpg
- USC/output/total_logistic/total_logistic_BW.pdf
- USC/output/total_logistic/total_logistic_BW.png
- USC/output/total_logistic/total_logistic_BW.svg
- USC/output/total_logistic/total_logistic_BW.tiff
- USC/output/total_logistic/total_logistic_caption.txt
- USC/output/total_logistic/total_logistic_description.txt
- USC/output/total_logistic/total_logistic_eqn.png
- USC/output/total_logistic/total_logistic_eqn.svg
- USC/output/total_logistic/total_logistic_eqn.tex
- USC/output/total_logistic/total_logistic_latex_title.txt
- USC/output/total_logistic/total_logistic_loglinear.eps
- USC/output/total_logistic/total_logistic_loglinear.jpg
- USC/output/total_logistic/total_logistic_loglinear.pdf
- USC/output/total_logistic/total_logistic_loglinear.png
- USC/output/total_logistic/total_logistic_loglinear.svg
- USC/output/total_logistic/total_logistic_loglinear.tiff
- USC/output/total_logistic/total_logistic_loglinear_BW.eps
- USC/output/total_logistic/total_logistic_loglinear_BW.jpg
- USC/output/total_logistic/total_logistic_loglinear_BW.pdf
- USC/output/total_logistic/total_logistic_loglinear_BW.png
- USC/output/total_logistic/total_logistic_loglinear_BW.svg
- USC/output/total_logistic/total_logistic_loglinear_BW.tiff
- USC/output/total_logistic/total_logistic_MCDS_template.txt
- USC/output/total_logistic/total_logistic_model.tex
- USC/output/total_logistic/total_logistic_output.p
- USC/output/total_logistic/total_logistic_parameters.xlsx
- USC/output/total_logistic/total_logistic_partial.xml
- USC/output/total_logistic/total_logistic_plane.png
- USC/output/total_logistic/total_logistic_plane.svg
- USC/output/total_logistic/total_logistic_plane.tex
- USC/output/total_logistic/total_logistic_report.html
- USC/output/total_logistic/total_logistic_table.csv
- USC/output/total_logistic/total_logistic_table.tex
- USC/output/total_logistic/total_logistic_table.txt
- USC/output/total_logistic/total_logistic_table_caption.txt
- USC/output/total_logistic/total_logistic_table_html.txt
- USC/output/total_logistic/total_logistic_title.txt
- USC/overall_report.html
- WFU/
- WFU/output/
- WFU/output/CellPD_output.zip
- WFU/output/data/
- WFU/output/data/All_Models.png
- WFU/output/data/All_Models.svg
- WFU/output/data/Data.png
- WFU/output/data/Data.svg
- WFU/output/data_summary.csv
- WFU/output/data_summary.txt
- WFU/output/HCT_116_0-4.xml
- WFU/output/mape_ranking.csv
- WFU/output/rcs_ranking.csv
- WFU/output/style.css
- WFU/output/total/
- WFU/output/total/total.png
- WFU/output/total/total.svg
- WFU/output/total/total_caption.txt
- WFU/output/total/total_description.txt
- WFU/output/total/total_eqn.png
- WFU/output/total/total_eqn.svg
- WFU/output/total/total_eqn.tex
- WFU/output/total/total_latex_title.txt
- WFU/output/total/total_MCDS_template.txt
- WFU/output/total/total_model.tex
- WFU/output/total/total_parameters.xlsx
- WFU/output/total/total_partial.xml
- WFU/output/total/total_plane.png
- WFU/output/total/total_plane.svg
- WFU/output/total/total_plane.tex
- WFU/output/total/total_report.html
- WFU/output/total/total_table.csv
- WFU/output/total/total_table.tex
- WFU/output/total/total_table_caption.txt
- WFU/output/total/total_table_html.txt
- WFU/output/total/total_title.txt
- WFU/output/total_logistic/
- WFU/output/total_logistic/total_logistic.png
- WFU/output/total_logistic/total_logistic.svg
- WFU/output/total_logistic/total_logistic_caption.txt
- WFU/output/total_logistic/total_logistic_description.txt
- WFU/output/total_logistic/total_logistic_eqn.png
- WFU/output/total_logistic/total_logistic_eqn.svg
- WFU/output/total_logistic/total_logistic_eqn.tex
- WFU/output/total_logistic/total_logistic_latex_title.txt
- WFU/output/total_logistic/total_logistic_MCDS_template.txt
- WFU/output/total_logistic/total_logistic_model.tex
- WFU/output/total_logistic/total_logistic_parameters.xlsx
- WFU/output/total_logistic/total_logistic_partial.xml
- WFU/output/total_logistic/total_logistic_plane.png
- WFU/output/total_logistic/total_logistic_plane.svg
- WFU/output/total_logistic/total_logistic_plane.tex
- WFU/output/total_logistic/total_logistic_report.html
- WFU/output/total_logistic/total_logistic_table.csv
- WFU/output/total_logistic/total_logistic_table.tex
- WFU/output/total_logistic/total_logistic_table_caption.txt
- WFU/output/total_logistic/total_logistic_table_html.txt
- WFU/output/total_logistic/total_logistic_title.txt
- WFU/overall_report.html
