# Supplementary material for: Quantifying differences in cell line population dynamics using CellPD
Source: BMC Syst Biol. 2016 Sep 21;10:92. doi: 10.1186/s12918-016-0337-5 (PMC5031291; doi:10.1186/s12918-016-0337-5)
Supplement: Additional file 1: — Example of CellPD’s outputs. This folder contains two examples of the outputs generated by CellPD (using the data from Fig. 2 and Additional file 6). (ZIP 36462 kb) [file 12918_2016_337_MOESM1_ESM.zip › USC/output/data/Data.p]

(cnumpy.core.multiarray
_reconstruct
p0
(cnumpy
ndarray
p1
(I0
tp2
S'b'
p3
tp4
Rp5
(I1
(L3L
tp6
cnumpy
dtype
p7
(S'f8'
p8
I0
I1
tp9
Rp10
(I3
S'<'
p11
NNNI-1
I-1
I0
tp12
bI00
S'\x00\x00\x00\x00\x00\x00\x00\x00\x00\x00\x00\x00\x00\x00H@\x00\x00\x00\x00\x00\x00R@'
p13
tp14
bg0
(g1
(I0
tp15
g3
tp16
Rp17
(I1
(L3L
L1L
tp18
g10
I01
S'\xab\xaa\xaa\xaa\xaa\xb6\x91@\x00\x00\x00\x00\x80\x83\xb5@\xaa\xaa\xaa\xaa*2\xce@'
p19
tp20
bg0
(g1
(I0
tp21
g3
tp22
Rp23
(I1
(L3L
L1L
tp24
g10
I01
S'\x00\x00\x00\x00\x00\x80:@XUUUU\x99w@\xfc\xff\xff\xff\xff\x0f\x8a@'
p25
tp26
btp27
.
