# Supplementary material for: Quantifying differences in cell line population dynamics using CellPD
Source: BMC Syst Biol. 2016 Sep 21;10:92. doi: 10.1186/s12918-016-0337-5 (PMC5031291; doi:10.1186/s12918-016-0337-5)
Supplement: Additional file 1: — Example of CellPD’s outputs. This folder contains two examples of the outputs generated by CellPD (using the data from Fig. 2 and Additional file 6). (ZIP 36462 kb) [file 12918_2016_337_MOESM1_ESM.zip › USC/output/data_summary.txt]

<table>
	<tr><th></th><th colspan="2">Total cells</th></tr>
	<tr><th>Hours</th><th>Mean</th><th>STD</th></tr>
	<tr><td>0.0</td><td>1.13e+03</td><td>53</td></tr>
	<tr><td>48.0</td><td>5.51e+03</td><td>755</td></tr>
	<tr><td>72.0</td><td>1.55e+04</td><td>1.67e+03</td></tr>
</table>
