# Supplementary material for: Quantifying differences in cell line population dynamics using CellPD
Source: BMC Syst Biol. 2016 Sep 21;10:92. doi: 10.1186/s12918-016-0337-5 (PMC5031291; doi:10.1186/s12918-016-0337-5)
Supplement: Additional file 1: — Example of CellPD’s outputs. This folder contains two examples of the outputs generated by CellPD (using the data from Fig. 2 and Additional file 6). (ZIP 36462 kb) [file 12918_2016_337_MOESM1_ESM.zip › USC/output/total/total_caption.txt]

Shows the GoF of the Total cells model,MultiCellDS name: 'total.' Sum of Squared Errors (SSE) is 4.64, the Mean Absolute Percentage Error (MAPE) is 6.37%,and the Reduced Chi-Squared Goodness of Fit (GoF) is 4.64.
