# Supplementary material for: Quantifying differences in cell line population dynamics using CellPD
Source: BMC Syst Biol. 2016 Sep 21;10:92. doi: 10.1186/s12918-016-0337-5 (PMC5031291; doi:10.1186/s12918-016-0337-5)
Supplement: Additional file 1: — Example of CellPD’s outputs. This folder contains two examples of the outputs generated by CellPD (using the data from Fig. 2 and Additional file 6). (ZIP 36462 kb) [file 12918_2016_337_MOESM1_ESM.zip › USC/output/total/total_output.p]

(cnumpy.core.multiarray
_reconstruct
p0
(cnumpy
ndarray
p1
(I0
tp2
S'b'
p3
tp4
Rp5
(I1
(L100L
tp6
cnumpy
dtype
p7
(S'f8'
p8
I0
I1
tp9
Rp10
(I3
S'<'
p11
NNNI-1
I-1
I0
tp12
bI00
S'\x00\x00\x00\x00\x00\x00\x00\x00F\x17]t\xd1E\xe7?F\x17]t\xd1E\xf7?t\xd1E\x17]t\x01@F\x17]t\xd1E\x07@\x18]t\xd1E\x17\r@t\xd1E\x17]t\x11@]t\xd1E\x17]\x14@F\x17]t\xd1E\x17@/\xba\xe8\xa2\x8b.\x1a@\x18]t\xd1E\x17\x1d@\x00\x00\x00\x00\x00\x00 @t\xd1E\x17]t!@\xe9\xa2\x8b.\xba\xe8"@]t\xd1E\x17]$@\xd2E\x17]t\xd1%@F\x17]t\xd1E\'@\xba\xe8\xa2\x8b.\xba(@/\xba\xe8\xa2\x8b.*@\xa3\x8b.\xba\xe8\xa2+@\x18]t\xd1E\x17-@\x8c.\xba\xe8\xa2\x8b.@\x00\x00\x00\x00\x00\x000@\xba\xe8\xa2\x8b.\xba0@t\xd1E\x17]t1@/\xba\xe8\xa2\x8b.2@\xe9\xa2\x8b.\xba\xe82@\xa3\x8b.\xba\xe8\xa23@]t\xd1E\x17]4@\x17]t\xd1E\x175@\xd2E\x17]t\xd15@\x8c.\xba\xe8\xa2\x8b6@F\x17]t\xd1E7@\x00\x00\x00\x00\x00\x008@\xba\xe8\xa2\x8b.\xba8@u\xd1E\x17]t9@/\xba\xe8\xa2\x8b.:@\xe9\xa2\x8b.\xba\xe8:@\xa3\x8b.\xba\xe8\xa2;@]t\xd1E\x17]<@\x18]t\xd1E\x17=@\xd2E\x17]t\xd1=@\x8c.\xba\xe8\xa2\x8b>@F\x17]t\xd1E?@\x00\x00\x00\x00\x00\x00@@]t\xd1E\x17]@@\xba\xe8\xa2\x8b.\xba@@\x17]t\xd1E\x17A@t\xd1E\x17]tA@\xd2E\x17]t\xd1A@/\xba\xe8\xa2\x8b.B@\x8c.\xba\xe8\xa2\x8bB@\xe9\xa2\x8b.\xba\xe8B@F\x17]t\xd1EC@\xa3\x8b.\xba\xe8\xa2C@\x00\x00\x00\x00\x00\x00D@]t\xd1E\x17]D@\xba\xe8\xa2\x8b.\xbaD@\x17]t\xd1E\x17E@u\xd1E\x17]tE@\xd2E\x17]t\xd1E@/\xba\xe8\xa2\x8b.F@\x8c.\xba\xe8\xa2\x8bF@\xe9\xa2\x8b.\xba\xe8F@F\x17]t\xd1EG@\xa3\x8b.\xba\xe8\xa2G@\x00\x00\x00\x00\x00\x00H@]t\xd1E\x17]H@\xba\xe8\xa2\x8b.\xbaH@\x17]t\xd1E\x17I@u\xd1E\x17]tI@\xd2E\x17]t\xd1I@/\xba\xe8\xa2\x8b.J@\x8c.\xba\xe8\xa2\x8bJ@\xe9\xa2\x8b.\xba\xe8J@F\x17]t\xd1EK@\xa3\x8b.\xba\xe8\xa2K@\x00\x00\x00\x00\x00\x00L@]t\xd1E\x17]L@\xba\xe8\xa2\x8b.\xbaL@\x18]t\xd1E\x17M@u\xd1E\x17]tM@\xd2E\x17]t\xd1M@/\xba\xe8\xa2\x8b.N@\x8c.\xba\xe8\xa2\x8bN@\xe9\xa2\x8b.\xba\xe8N@F\x17]t\xd1EO@\xa3\x8b.\xba\xe8\xa2O@\x00\x00\x00\x00\x00\x00P@/\xba\xe8\xa2\x8b.P@]t\xd1E\x17]P@\x8c.\xba\xe8\xa2\x8bP@\xba\xe8\xa2\x8b.\xbaP@\xe9\xa2\x8b.\xba\xe8P@\x17]t\xd1E\x17Q@F\x17]t\xd1EQ@t\xd1E\x17]tQ@\xa3\x8b.\xba\xe8\xa2Q@\xd2E\x17]t\xd1Q@\x00\x00\x00\x00\x00\x00R@'
p13
tp14
bg0
(g1
(I0
tp15
g3
tp16
Rp17
(I1
(L100L
L1L
tp18
g10
I00
S'\xb7w\x14D\xfb\x9d\x91@\x06m\xaea\xe2\x13\x92@7\r7\x90\xde\x8c\x92@\xe7w\x84p\x04\t\x93@g\xdfz-i\x88\x93@\x17x\xa8\x7f"\x0b\x94@-\x8f\xf9\xb0F\x91\x94@\x91j\x85\xa0\xec\x1a\x95@\xb9\x97t\xc6+\xa8\x95@\xb7S\x018\x1c9\x96@\x16\xbb\x92\xab\xd6\xcd\x96@\xe2t\xf3|tf\x97@\x97\x90\xa4\xb1\x0f\x03\x98@\xe2SM\xfd\xc2\xa3\x98@\xa9\xb9H\xc6\xa9H\x99@GiQ*\xe0\xf1\x99@\xbe\xf1L\x03\x83\x9f\x9a@,\x1a7\xec\xafQ\x9b@A\x1e.F\x85\x08\x9c@\xfd\xb2\xa0="\xc4\x9c@\xde\xb5\x9e\xcf\xa6\x84\x9d@anM\xcf3J\x9e@\x17P\x80\xeb\xea\x14\x9f@`1w\xb4\xee\xe4\x9f@\xcex\xe1P1]\xa0@\x07\xc8(\x8c\xb5\xca\xa0@\xa2]Q\xb8\x16;\xa1@\x0c\xf4\x92\xfeg\xae\xa1@\xf9\x82a\x08\xbd$\xa2@\xddv\xc7\x02*\x9e\xa2@\x04X\xd6\xa1\xc3\x1a\xa3@pw.$\x9f\x9a\xa3@\x8f;\x9eV\xd2\x1d\xa4@\xf4\xaa\xd9\x97s\xa4\xa4@:\xd7J\xdc\x99.\xa5@\x9c\xce\xfb\xb1\\\xbc\xa5@\r\xbf\x9aD\xd4M\xa6@1\xfa\x98a\x19\xe3\xa6@\xfe\x8de|E|\xa7@\xa3*\xc4\xb2r\x19\xa8@7\x13A\xd1\xbb\xba\xa8@\\\xdb\xc2W<`\xa9@\x8a\xb9:~\x10\n\xaa@U:t9U\xb8\xaa@\x11\'\x05@(k\xab@\xf9v^\x0f\xa8"\xac@9(\xff\xf0\xf3\xde\xac@\xba\xe3\xc9\xff+\xa0\xad@YT~-qf\xae@\xcb WH\xe51\xaf@\x80\xbef\x80U\x01\xb0@y\xa7\xc1\xf7rl\xb0@`t\xaaM]\xda\xb0@\xa2\xb0\xc9?\'K\xb1@OM4\t\xe4\xbe\xb1@\x1a\x07\xb3e\xa75\xb2@\xda\xbd\x1f\x95\x85\xaf\xb2@\xb6P\xd9^\x93,\xb3@\x8c\x95N\x15\xe6\xac\xb3@,\x06\xa1\x99\x930\xb4@+\xc2__\xb2\xb7\xb4@,\x88[pYB\xb5@\x89M\x94p\xa0\xd0\xb5@\x06 A\xa2\x9fb\xb6@Y\x01\xf3\xe9o\xf8\xb6@\x1dq\xd3\xd2*\x92\xb7@\x81^\xff\x92\xea/\xb8@\xa6?\xff\x0f\xca\xd1\xb8@\xe9\x11]\xe3\xe4w\xb9@1\x0bY_W"\xba@\x9d\xc9\xbd\x93>\xd1\xba@h\xd4\xd4R\xb8\x84\xbb@[F|6\xe3<\xbc@\x87\x7f^\xa5\xde\xf9\xbc@>\xc2L\xd8\xca\xbb\xbd@\xe5\xa4\xbd\xdf\xc8\x82\xbe@\\Hp\xa9\xfaN\xbf@\x9c\xa4\x1a\x83A\x10\xc0@\x0c4\xef\xd7\xc2{\xc0@7\xf6\xaa\xa7\x13\xea\xc0@\xb2eo\xc1F[\xc1@\xe7Q?ro\xcf\xc1@\xa6SI\x88\xa1F\xc2@\xb2GHV\xf1\xc0\xc2@\xf7b\xfa\xb6s>\xc3@zw\xaf\x10>\xbf\xc3@S\x05\xefXfC\xc4@\xe3\xb66\x18\x03\xcb\xc4@\xa1\xeb\xd1m+V\xc5@w\xf9\xca\x13\xf7\xe4\xc5@X\xd0\xf6b~w\xc6@\x18\xb1\x1bW\xda\r\xc7@C\xac3\x93$\xa8\xc7@d\xa3\xcbewF\xc8@\xeb\x8a\x7f\xcd\xed\xe8\xc8@!\xb1\x94}\xa3\x8f\xc9@y\xd2\xb2\xe2\xb4:\xca@\xf1\xc9\xbc\'?\xea\xca@r\xb0\xc9:`\x9e\xcb@\xdcD?\xd26W\xcc@'
p19
tp20
btp21
.
