# Supplementary material for: Quantifying differences in cell line population dynamics using CellPD
Source: BMC Syst Biol. 2016 Sep 21;10:92. doi: 10.1186/s12918-016-0337-5 (PMC5031291; doi:10.1186/s12918-016-0337-5)
Supplement: Additional file 1: — Example of CellPD’s outputs. This folder contains two examples of the outputs generated by CellPD (using the data from Fig. 2 and Additional file 6). (ZIP 36462 kb) [file 12918_2016_337_MOESM1_ESM.zip › USC/output/total/total_partial.xml]

				<cell_cycle model="total" ID="0">
					<cell_cycle_phase name="growth_phase" ID="0">
						<net_birth_rate  units="1/hours" measurement_type="inferred" standard_error_of_the_mean ="0.00166">
						0.0355
						</net_birth_rate >
						<duration units="hours" measurement_type="inferred">
						28.2
						</duration>
					</cell_cycle_phase>
				</cell_cycle>
