# Supplementary material for: Quantifying differences in cell line population dynamics using CellPD
Source: BMC Syst Biol. 2016 Sep 21;10:92. doi: 10.1186/s12918-016-0337-5 (PMC5031291; doi:10.1186/s12918-016-0337-5)
Supplement: Additional file 1: — Example of CellPD’s outputs. This folder contains two examples of the outputs generated by CellPD (using the data from Fig. 2 and Additional file 6). (ZIP 36462 kb) [file 12918_2016_337_MOESM1_ESM.zip › USC/output/total/total_table_html.txt]

<table>
<tr><th>Parameter    </th><th>   Value</th><th>  Std. Error</th><th>units          </th><th>  Inv_value</th></tr>
<tr><td>growth_rate  </td><td>0.0355  </td><td>0.00166     </td><td>1/hours        </td><td>28.2       </td></tr>
<tr><td>seeding_cells</td><td>1.13e+03</td><td>56.7        </td><td>number of cells</td><td>0.000887   </td></tr>
</table>
