# Supplementary material for: Quantifying differences in cell line population dynamics using CellPD
Source: BMC Syst Biol. 2016 Sep 21;10:92. doi: 10.1186/s12918-016-0337-5 (PMC5031291; doi:10.1186/s12918-016-0337-5)
Supplement: Additional file 1: — Example of CellPD’s outputs. This folder contains two examples of the outputs generated by CellPD (using the data from Fig. 2 and Additional file 6). (ZIP 36462 kb) [file 12918_2016_337_MOESM1_ESM.zip › USC/output/total_logistic/total_logistic_MCDS_template.txt]

				<cell_cycle model="{0[model_name]:s}" ID="{0[model_number]:s}">
					<cell_cycle_phase name="{0[param_name]:s}" ID="{0[param_number]:d}">
						<duration units="{0[param_units]:s}" measurement_type="inferred" standard_error_of_the_mean ="{0[param_stderr]:1.3g}">
						{0[param_value]:1.3g}
						</duration> 
					</cell_cycle_phase>
					<cell_cycle_arrest>
						<condition type="maximum_cell_density" units="{0[arrest_units]:1.3g}" measurement_type="inferred" standard_error_of_the_mean ="{0[arrest_stderr]:1.3g}">
						{0[arrest_value]:1.3g}
						</condition>
					</cell_cycle_arrest>
				</cell_cycle>
