# Supplementary material for: Quantifying differences in cell line population dynamics using CellPD
Source: BMC Syst Biol. 2016 Sep 21;10:92. doi: 10.1186/s12918-016-0337-5 (PMC5031291; doi:10.1186/s12918-016-0337-5)
Supplement: Additional file 1: — Example of CellPD’s outputs. This folder contains two examples of the outputs generated by CellPD (using the data from Fig. 2 and Additional file 6). (ZIP 36462 kb) [file 12918_2016_337_MOESM1_ESM.zip › USC/output/total_logistic/total_logistic_output.p]

(cnumpy.core.multiarray
_reconstruct
p0
(cnumpy
ndarray
p1
(I0
tp2
S'b'
p3
tp4
Rp5
(I1
(L100L
tp6
cnumpy
dtype
p7
(S'f8'
p8
I0
I1
tp9
Rp10
(I3
S'<'
p11
NNNI-1
I-1
I0
tp12
bI00
S'\x00\x00\x00\x00\x00\x00\x00\x00F\x17]t\xd1E\xe7?F\x17]t\xd1E\xf7?t\xd1E\x17]t\x01@F\x17]t\xd1E\x07@\x18]t\xd1E\x17\r@t\xd1E\x17]t\x11@]t\xd1E\x17]\x14@F\x17]t\xd1E\x17@/\xba\xe8\xa2\x8b.\x1a@\x18]t\xd1E\x17\x1d@\x00\x00\x00\x00\x00\x00 @t\xd1E\x17]t!@\xe9\xa2\x8b.\xba\xe8"@]t\xd1E\x17]$@\xd2E\x17]t\xd1%@F\x17]t\xd1E\'@\xba\xe8\xa2\x8b.\xba(@/\xba\xe8\xa2\x8b.*@\xa3\x8b.\xba\xe8\xa2+@\x18]t\xd1E\x17-@\x8c.\xba\xe8\xa2\x8b.@\x00\x00\x00\x00\x00\x000@\xba\xe8\xa2\x8b.\xba0@t\xd1E\x17]t1@/\xba\xe8\xa2\x8b.2@\xe9\xa2\x8b.\xba\xe82@\xa3\x8b.\xba\xe8\xa23@]t\xd1E\x17]4@\x17]t\xd1E\x175@\xd2E\x17]t\xd15@\x8c.\xba\xe8\xa2\x8b6@F\x17]t\xd1E7@\x00\x00\x00\x00\x00\x008@\xba\xe8\xa2\x8b.\xba8@u\xd1E\x17]t9@/\xba\xe8\xa2\x8b.:@\xe9\xa2\x8b.\xba\xe8:@\xa3\x8b.\xba\xe8\xa2;@]t\xd1E\x17]<@\x18]t\xd1E\x17=@\xd2E\x17]t\xd1=@\x8c.\xba\xe8\xa2\x8b>@F\x17]t\xd1E?@\x00\x00\x00\x00\x00\x00@@]t\xd1E\x17]@@\xba\xe8\xa2\x8b.\xba@@\x17]t\xd1E\x17A@t\xd1E\x17]tA@\xd2E\x17]t\xd1A@/\xba\xe8\xa2\x8b.B@\x8c.\xba\xe8\xa2\x8bB@\xe9\xa2\x8b.\xba\xe8B@F\x17]t\xd1EC@\xa3\x8b.\xba\xe8\xa2C@\x00\x00\x00\x00\x00\x00D@]t\xd1E\x17]D@\xba\xe8\xa2\x8b.\xbaD@\x17]t\xd1E\x17E@u\xd1E\x17]tE@\xd2E\x17]t\xd1E@/\xba\xe8\xa2\x8b.F@\x8c.\xba\xe8\xa2\x8bF@\xe9\xa2\x8b.\xba\xe8F@F\x17]t\xd1EG@\xa3\x8b.\xba\xe8\xa2G@\x00\x00\x00\x00\x00\x00H@]t\xd1E\x17]H@\xba\xe8\xa2\x8b.\xbaH@\x17]t\xd1E\x17I@u\xd1E\x17]tI@\xd2E\x17]t\xd1I@/\xba\xe8\xa2\x8b.J@\x8c.\xba\xe8\xa2\x8bJ@\xe9\xa2\x8b.\xba\xe8J@F\x17]t\xd1EK@\xa3\x8b.\xba\xe8\xa2K@\x00\x00\x00\x00\x00\x00L@]t\xd1E\x17]L@\xba\xe8\xa2\x8b.\xbaL@\x18]t\xd1E\x17M@u\xd1E\x17]tM@\xd2E\x17]t\xd1M@/\xba\xe8\xa2\x8b.N@\x8c.\xba\xe8\xa2\x8bN@\xe9\xa2\x8b.\xba\xe8N@F\x17]t\xd1EO@\xa3\x8b.\xba\xe8\xa2O@\x00\x00\x00\x00\x00\x00P@/\xba\xe8\xa2\x8b.P@]t\xd1E\x17]P@\x8c.\xba\xe8\xa2\x8bP@\xba\xe8\xa2\x8b.\xbaP@\xe9\xa2\x8b.\xba\xe8P@\x17]t\xd1E\x17Q@F\x17]t\xd1EQ@t\xd1E\x17]tQ@\xa3\x8b.\xba\xe8\xa2Q@\xd2E\x17]t\xd1Q@\x00\x00\x00\x00\x00\x00R@'
p13
tp14
bg0
(g1
(I0
tp15
g3
tp16
Rp17
(I1
(L100L
L1L
tp18
g10
I00
S'knfE\xfb\x9d\x91@\x7f~``\xe2\x13\x92@Y\xe1\xcd\x8f\xde\x8c\x92@\x83\x1exp\x04\t\x93@\x97\xa3\xf7,i\x88\x93@\xcb\xea\xf9~"\x0b\x94@\xa3fv\xb0F\x91\x94@\xbc\xb1.\xa0\xec\x1a\x95@\x16z\xae\xc6+\xa8\x95@\xcbj\x19:\x1c9\x96@\xe0\xe8\x95\xae\xd6\xcd\x96@\x8b(5\x7ftf\x97@j\xf0\xcb\xb2\x0f\x03\x98@\xc7\xc6~\xfe\xc2\xa3\x98@8\xff\x95\xc7\xa9H\x99@\xfa!\xc4+\xe0\xf1\x99@\x97\xa7\x18\x05\x83\x9f\x9a@H\x03a\xee\xafQ\x9b@\xd3n\x91H\x85\x08\x9c@~\xeek@"\xc4\x9c@q.\xa4\xd2\xa6\x84\x9d@\xd6d\xb3\xd23J\x9e@\x10\xd9>\xef\xea\x14\x9f@\xcb\xc8{\xb9\xee\xe4\x9f@\xad7\x0fU1]\xa0@\x1f\x9f\xc4\x92\xb5\xca\xa0@\x8f\xc3/\xc1\x16;\xa1@\x02\xda\xff\x07h\xae\xa1@\xa0\xd1$\x11\xbd$\xa2@\xcfx&\n*\x9e\xa2@\x0b\xe6\xe2\xa7\xc3\x1a\xa3@\x02\xeb%*\x9f\x9a\xa3@\xf1o\xe4\\\xd2\x1d\xa4@Y\x19\x9e\x9es\xa4\xa4@\xe8\xf3\x83\xe3\x99.\xa5@\xdfqf\xb9\\\xbc\xa5@\\\xdb=L\xd4M\xa6@\xe7#yi\x19\xe3\xa6@\xac\xe1q\x84E|\xa7@T\xdc\xe7\xbar\x19\xa8@\xb3~\x88\xd9\xbb\xba\xa8@\x9fu7`<`\xa9@\xb4\'\xcc\x86\x10\n\xaa@\xb7\xf6 BU\xb8\xaa@$\n\xeaH(k\xab@x\x89\x85\x18\xa8"\xac@\x7f,;\xfa\xf3\xde\xac@X\xca\x11\t,\xa0\xad@\xf2q\xe76qf\xae@<`\xe2Q\xe51\xaf@\xf1S&\x85U\x01\xb0@\x88z\x7f\xfcrl\xb0@XnqR]\xda\xb0@f\xa9\x95D\'K\xb1@\xb1\xaa\xf1\r\xe4\xbe\xb1@K3\x91j\xa75\xb2@\x02\xbfY\x9a\x85\xaf\xb2@\xf3\x07\x98d\x93,\xb3@J\xdb\x83\x1b\xe6\xac\xb3@\xf1\xcb\xd9\x9f\x930\xb4@\xa2QYe\xb2\xb7\xb4@\xc4j\x02vYB\xb5@\xb3\xf5\xd2u\xa0\xd0\xb5@\x0eL\x06\xa7\x9fb\xb6@\xa4+=\xeeo\xf8\xb6@\x03h\xa4\xd6*\x92\xb7@PX8\x96\xea/\xb8@OF\x81\x12\xca\xd1\xb8@\x7f\r\x12\xe5\xe4w\xb9@]h@`W"\xba@Y\xd1\xf4\x93>\xd1\xba@\x11O`R\xb8\x84\xbb@\x18zY5\xe3<\xbc@E\r\x87\xa3\xde\xf9\xbc@\x08\x12\xaf\xd5\xca\xbb\xbd@\x8f\r1\xdc\xc8\x82\xbe@bA\xd4\xa4\xfaN\xbf@\x83\x88?\x80A\x10\xc0@\x9f\x03\x81\xd4\xc2{\xc0@E\xb1\x9f\xa3\x13\xea\xc0@\x0c\x1d\xb3\xbcF[\xc1@\x13=\xb6lo\xcf\xc1@=\xd7\xea\x81\xa1F\xc2@\x16\xc2\rO\xf1\xc0\xc2@\x8e\xd5\xd9\xaes>\xc3@D\xa3\x94\x07>\xbf\xc3@\xb7[\xb3NfC\xc4@\x85\xd0\xc4\x0c\x03\xcb\xc4@[\xfd\x1ea+V\xc5@\xbd\xce\xc9\x05\xf7\xe4\xc5@c=\x91S~w\xc6@\x06\xe8\'F\xda\r\xc7@\x18&\x85\x80$\xa8\xc7@\x92COQwF\xc8@\x17V!\xb7\xed\xe8\xc8@\xa4\x1c:e\xa3\x8f\xc9@\xec+1\xc8\xb4:\xca@\x81\x18\xd8\n?\xea\xca@N\xe2q\x1b`\x9e\xcb@\xa1\x18o\xb06W\xcc@'
p19
tp20
btp21
.
