# Supplementary material for: Quantifying differences in cell line population dynamics using CellPD
Source: BMC Syst Biol. 2016 Sep 21;10:92. doi: 10.1186/s12918-016-0337-5 (PMC5031291; doi:10.1186/s12918-016-0337-5)
Supplement: Additional file 1: — Example of CellPD’s outputs. This folder contains two examples of the outputs generated by CellPD (using the data from Fig. 2 and Additional file 6). (ZIP 36462 kb) [file 12918_2016_337_MOESM1_ESM.zip › USC/output/total_logistic/total_logistic_plane.tex]

\documentclass{article}
\begin{document}
\thispagestyle{empty}
\begin{eqnarray*}
\frac{d[Total]}{dt} = [\rm{growth\_rate}]\left(1-\frac{[Total]}{[\rm{max\_density}]}\right)[\rm{Total}]
\end{eqnarray*}
\end{document}
