# Supplementary material for: Quantifying differences in cell line population dynamics using CellPD
Source: BMC Syst Biol. 2016 Sep 21;10:92. doi: 10.1186/s12918-016-0337-5 (PMC5031291; doi:10.1186/s12918-016-0337-5)
Supplement: Additional file 1: — Example of CellPD’s outputs. This folder contains two examples of the outputs generated by CellPD (using the data from Fig. 2 and Additional file 6). (ZIP 36462 kb) [file 12918_2016_337_MOESM1_ESM.zip › USC/output/total_logistic/total_logistic_table.tex]

\begin{tabular}{lrrlr}
\hline
 Parameter         &    Value &   Std. Error & units           &   Inv\_value \\
\hline
 growth\_rate       & 0.0355   &          inf & 1/hours         &   28.2      \\
 carrying\_capacity & 7.81e+10 &          inf & number of cells &    1.28e-11 \\
 seeding\_cells     & 1.13e+03 &          inf & number of cells &    0.000887 \\
\hline
\end{tabular}
