# Supplementary material for: Quantifying differences in cell line population dynamics using CellPD
Source: BMC Syst Biol. 2016 Sep 21;10:92. doi: 10.1186/s12918-016-0337-5 (PMC5031291; doi:10.1186/s12918-016-0337-5)
Supplement: Additional file 1: — Example of CellPD’s outputs. This folder contains two examples of the outputs generated by CellPD (using the data from Fig. 2 and Additional file 6). (ZIP 36462 kb) [file 12918_2016_337_MOESM1_ESM.zip › USC/output/total_logistic/total_logistic_table.txt]

parameter	value	std. err.	units	invval
growth_rate	0.0355	inf	1/hours	28.2
carrying_capacity	7.81e+10	inf	number of cells	1.28e-11
seeding_cells	1.13e+03	inf	number of cells	0.000887
