# Supplementary material for: Quantifying differences in cell line population dynamics using CellPD
Source: BMC Syst Biol. 2016 Sep 21;10:92. doi: 10.1186/s12918-016-0337-5 (PMC5031291; doi:10.1186/s12918-016-0337-5)
Supplement: Additional file 1: — Example of CellPD’s outputs. This folder contains two examples of the outputs generated by CellPD (using the data from Fig. 2 and Additional file 6). (ZIP 36462 kb) [file 12918_2016_337_MOESM1_ESM.zip › WFU/output/data_summary.csv]

Hours	Total cells-mean	Total cells-std
0.0	928	98.8
2.0	3.1e+03	288
3.0	7.79e+03	1.79e+03
