# Supplementary material for: Quantifying differences in cell line population dynamics using CellPD
Source: BMC Syst Biol. 2016 Sep 21;10:92. doi: 10.1186/s12918-016-0337-5 (PMC5031291; doi:10.1186/s12918-016-0337-5)
Supplement: Additional file 1: — Example of CellPD’s outputs. This folder contains two examples of the outputs generated by CellPD (using the data from Fig. 2 and Additional file 6). (ZIP 36462 kb) [file 12918_2016_337_MOESM1_ESM.zip › WFU/output/total/total_parameters.xlsx]

## Sheet: Total_Cells
Total cells modelParameter Estimation Results
Parameter	Value	Std. Error	units	Inv_value
growth_rate	0.0263512	0.00288758	1/hours	37.949
seeding_cells	910.964	104.368	number of cells	0.00109774
