# Supplementary material for: Quantifying differences in cell line population dynamics using CellPD
Source: BMC Syst Biol. 2016 Sep 21;10:92. doi: 10.1186/s12918-016-0337-5 (PMC5031291; doi:10.1186/s12918-016-0337-5)
Supplement: Additional file 1: — Example of CellPD’s outputs. This folder contains two examples of the outputs generated by CellPD (using the data from Fig. 2 and Additional file 6). (ZIP 36462 kb) [file 12918_2016_337_MOESM1_ESM.zip › WFU/output/total_logistic/total_logistic_table.csv]

parameter	value	std. err.	units	invval
growth\_rate	0.0264	inf	1/hours	37.9
carrying\_capacity	1.66e+10	inf	number of cells	6.03e-11
seeding\_cells	911	inf	number of cells	0.0011
