# Supplementary material for: Quantifying differences in cell line population dynamics using CellPD
Source: BMC Syst Biol. 2016 Sep 21;10:92. doi: 10.1186/s12918-016-0337-5 (PMC5031291; doi:10.1186/s12918-016-0337-5)
Supplement: Additional file 1: — Example of CellPD’s outputs. This folder contains two examples of the outputs generated by CellPD (using the data from Fig. 2 and Additional file 6). (ZIP 36462 kb) [file 12918_2016_337_MOESM1_ESM.zip › WFU/output/total_logistic/total_logistic_table.tex]

\begin{tabular}{lrrlr}
\hline
 Parameter         &      Value &   Std. Error & units           &   Inv\_value \\
\hline
 growth\_rate       &   0.0264   &          inf & 1/hours         &   37.9      \\
 carrying\_capacity &   1.66e+10 &          inf & number of cells &    6.03e-11 \\
 seeding\_cells     & 911        &          inf & number of cells &    0.0011   \\
\hline
\end{tabular}
