# Supplementary material for: Quantifying differences in cell line population dynamics using CellPD
Source: BMC Syst Biol. 2016 Sep 21;10:92. doi: 10.1186/s12918-016-0337-5 (PMC5031291; doi:10.1186/s12918-016-0337-5)
Supplement: Additional file 5: — Synthetic data. This folder contains the synthetic data used for Fig. 3 and Additional file 4. Additionally, it contains the python scripts that were used to make the synthetic data, Fig. 3, and Additional file 4: Figure S9-1. (ZIP 890 kb) [file 12918_2016_337_MOESM5_ESM.zip]

Archive with 128 entries (116 files):
- synthetic_data/
- synthetic_data/call_em.py
- synthetic_data/CellPD.py
- synthetic_data/concatenated_results.txt
- synthetic_data/concatenate_all_files.py
- synthetic_data/files/
- synthetic_data/files/citation.txt
- synthetic_data/files/DCL_Python_template.txt
- synthetic_data/files/flow_cytometry/
- synthetic_data/files/flow_cytometry/flow_cytometry_description.txt
- synthetic_data/files/flow_cytometry/flow_cytometry_eqn.png
- synthetic_data/files/flow_cytometry/flow_cytometry_eqn.svg
- synthetic_data/files/flow_cytometry/flow_cytometry_eqn.tex
- synthetic_data/files/flow_cytometry/flow_cytometry_latex_title.txt
- synthetic_data/files/flow_cytometry/flow_cytometry_MCDS_template.txt
- synthetic_data/files/flow_cytometry/flow_cytometry_plane.png
- synthetic_data/files/flow_cytometry/flow_cytometry_plane.svg
- synthetic_data/files/flow_cytometry/flow_cytometry_plane.tex
- synthetic_data/files/flow_cytometry_dead/
- synthetic_data/files/flow_cytometry_dead/flow_cytometry_dead.png
- synthetic_data/files/flow_cytometry_dead/flow_cytometry_dead.svg
- synthetic_data/files/flow_cytometry_dead/flow_cytometry_dead_description.txt
- synthetic_data/files/flow_cytometry_dead/flow_cytometry_dead_eqn.tex
- synthetic_data/files/flow_cytometry_dead/flow_cytometry_dead_latex_title.txt
- synthetic_data/files/flow_cytometry_dead/flow_cytometry_dead_MCDS_template.txt
- synthetic_data/files/flow_cytometry_dead/flow_cytometry_dead_plane.png
- synthetic_data/files/flow_cytometry_dead/flow_cytometry_dead_plane.svg
- synthetic_data/files/flow_cytometry_dead/flow_cytometry_dead_plane.tex
- synthetic_data/files/flow_cytometry_dead_logistic/
- synthetic_data/files/flow_cytometry_dead_logistic/flow_cytometry_dead_logistic_description.txt
- synthetic_data/files/flow_cytometry_dead_logistic/flow_cytometry_dead_logistic_eqn.png
- synthetic_data/files/flow_cytometry_dead_logistic/flow_cytometry_dead_logistic_eqn.svg
- synthetic_data/files/flow_cytometry_dead_logistic/flow_cytometry_dead_logistic_eqn.tex
- synthetic_data/files/flow_cytometry_dead_logistic/flow_cytometry_dead_logistic_latex_title.txt
- synthetic_data/files/flow_cytometry_dead_logistic/flow_cytometry_dead_logistic_MCDS_template.txt
- synthetic_data/files/flow_cytometry_dead_logistic/flow_cytometry_dead_logistic_plane.png
- synthetic_data/files/flow_cytometry_dead_logistic/flow_cytometry_dead_logistic_plane.svg
- synthetic_data/files/flow_cytometry_dead_logistic/flow_cytometry_dead_logistic_plane.tex
- synthetic_data/files/flow_cytometry_logistic/
- synthetic_data/files/flow_cytometry_logistic/flow_cytometry_logistic_description.txt
- synthetic_data/files/flow_cytometry_logistic/flow_cytometry_logistic_eqn.png
- synthetic_data/files/flow_cytometry_logistic/flow_cytometry_logistic_eqn.svg
- synthetic_data/files/flow_cytometry_logistic/flow_cytometry_logistic_eqn.tex
- synthetic_data/files/flow_cytometry_logistic/flow_cytometry_logistic_latex_title.txt
- synthetic_data/files/flow_cytometry_logistic/flow_cytometry_logistic_MCDS_template.txt
- synthetic_data/files/flow_cytometry_logistic/flow_cytometry_logistic_plane.png
- synthetic_data/files/flow_cytometry_logistic/flow_cytometry_logistic_plane.svg
- synthetic_data/files/flow_cytometry_logistic/flow_cytometry_logistic_plane.tex
- synthetic_data/files/index_template.html
- synthetic_data/files/list_of_tokens.txt
- synthetic_data/files/live/
- synthetic_data/files/live/live_description.txt
- synthetic_data/files/live/live_eqn.png
- synthetic_data/files/live/live_eqn.svg
- synthetic_data/files/live/live_eqn.tex
- synthetic_data/files/live/live_latex_title.txt
- synthetic_data/files/live/live_MCDS_template.txt
- synthetic_data/files/live/live_plane.png
- synthetic_data/files/live/live_plane.svg
- synthetic_data/files/live/live_plane.tex
- synthetic_data/files/live_dead/
- synthetic_data/files/live_dead/live_dead_description.txt
- synthetic_data/files/live_dead/live_dead_eqn.png
- synthetic_data/files/live_dead/live_dead_eqn.svg
- synthetic_data/files/live_dead/live_dead_eqn.tex
- synthetic_data/files/live_dead/live_dead_latex_title.txt
- synthetic_data/files/live_dead/live_dead_MCDS_template.txt
- synthetic_data/files/live_dead/live_dead_plane.png
- synthetic_data/files/live_dead/live_dead_plane.svg
- synthetic_data/files/live_dead/live_dead_plane.tex
- synthetic_data/files/live_dead_logistic/
- synthetic_data/files/live_dead_logistic/live_dead_logistic_description.txt
- synthetic_data/files/live_dead_logistic/live_dead_logistic_eqn.png
- synthetic_data/files/live_dead_logistic/live_dead_logistic_eqn.svg
- synthetic_data/files/live_dead_logistic/live_dead_logistic_eqn.tex
- synthetic_data/files/live_dead_logistic/live_dead_logistic_latex_title.txt
- synthetic_data/files/live_dead_logistic/live_dead_logistic_MCDS_template.txt
- synthetic_data/files/live_dead_logistic/live_dead_logistic_plane.png
- synthetic_data/files/live_dead_logistic/live_dead_logistic_plane.svg
- synthetic_data/files/live_dead_logistic/live_dead_logistic_plane.tex
- synthetic_data/files/live_logistic/
- synthetic_data/files/live_logistic/live_logistic_description.txt
- synthetic_data/files/live_logistic/live_logistic_eqn.png
- synthetic_data/files/live_logistic/live_logistic_eqn.svg
- synthetic_data/files/live_logistic/live_logistic_eqn.tex
- synthetic_data/files/live_logistic/live_logistic_latex_title.txt
- synthetic_data/files/live_logistic/live_logistic_MCDS_template.txt
- synthetic_data/files/live_logistic/live_logistic_plane.png
- synthetic_data/files/live_logistic/live_logistic_plane.svg
- synthetic_data/files/live_logistic/live_logistic_plane.tex
- synthetic_data/files/matplotlibrc
- synthetic_data/files/report_template.html
- synthetic_data/files/style.css
- synthetic_data/files/total/
- synthetic_data/files/total/total_description.txt
- synthetic_data/files/total/total_eqn.png
- synthetic_data/files/total/total_eqn.svg
- synthetic_data/files/total/total_eqn.tex
- synthetic_data/files/total/total_latex_title.txt
- synthetic_data/files/total/total_MCDS_template.txt
- synthetic_data/files/total/total_plane.png
- synthetic_data/files/total/total_plane.svg
- synthetic_data/files/total/total_plane.tex
- synthetic_data/files/total_logistic/
- synthetic_data/files/total_logistic/total_logistic_description.txt
- synthetic_data/files/total_logistic/total_logistic_eqn.png
- synthetic_data/files/total_logistic/total_logistic_eqn.svg
- synthetic_data/files/total_logistic/total_logistic_eqn.tex
- synthetic_data/files/total_logistic/total_logistic_latex_title.txt
- synthetic_data/files/total_logistic/total_logistic_MCDS_template.txt
- synthetic_data/files/total_logistic/total_logistic_plane.png
- synthetic_data/files/total_logistic/total_logistic_plane.svg
- synthetic_data/files/total_logistic/total_logistic_plane.tex
- synthetic_data/files/xml_models_template.txt
- synthetic_data/make_synthetic_data.py
- synthetic_data/output_time=0.txt
- synthetic_data/output_time=24.txt
- synthetic_data/output_time=48.txt
- synthetic_data/output_time=72.txt
- synthetic_data/percent_error_birth.txt
- synthetic_data/percent_error_death.txt
- synthetic_data/percent_error_growth.txt
- synthetic_data/runMultipleConditions.py
- synthetic_data/Synthetic.xlsx
- synthetic_data/Synthetic_live_dead.png
- synthetic_data/Synthetic_live_dead_supplementary.png
- synthetic_data/Synthetic_net_growth_rate.png
- synthetic_data/_template.xlsx
