# Supplementary material for: Quantifying differences in cell line population dynamics using CellPD
Source: BMC Syst Biol. 2016 Sep 21;10:92. doi: 10.1186/s12918-016-0337-5 (PMC5031291; doi:10.1186/s12918-016-0337-5)
Supplement: Additional file 5: — Synthetic data. This folder contains the synthetic data used for Fig. 3 and Additional file 4. Additionally, it contains the python scripts that were used to make the synthetic data, Fig. 3, and Additional file 4: Figure S9-1. (ZIP 890 kb) [file 12918_2016_337_MOESM5_ESM.zip › synthetic_data/call_em.py]

from subprocess import call
import webbrowser
import winsound


# call('python CellPD.py SS_STATOXliplatin_1')
call('python make_synthetic_data.py')
call('python concatenate_all_files.py')


call('python runMultipleConditions.py Synthetic')
# call('python runMultipleConditions.py SR')
# call('python runMultipleConditions.py RS')
# call('python runMultipleConditions.py Resistant')

# webbrowser.open('google.com', new=2)
winsound.Beep(300,500)
