# Supplementary material for: Quantifying differences in cell line population dynamics using CellPD
Source: BMC Syst Biol. 2016 Sep 21;10:92. doi: 10.1186/s12918-016-0337-5 (PMC5031291; doi:10.1186/s12918-016-0337-5)
Supplement: Additional file 5: — Synthetic data. This folder contains the synthetic data used for Fig. 3 and Additional file 4. Additionally, it contains the python scripts that were used to make the synthetic data, Fig. 3, and Additional file 4: Figure S9-1. (ZIP 890 kb) [file 12918_2016_337_MOESM5_ESM.zip › synthetic_data/concatenated_results.txt]

row	column	time(h)	Live	Dead	Number of Objects	Temperature	CO2	Compound	Concentration	Cell Type
A	1	0	1176	52	1228	37	5	Drug_A	0	Synthetic
A	2	0	1097	61	1158	37	5	Drug_A	0.2	Synthetic
A	3	0	1186	45	1231	37	5	Drug_A	0.4	Synthetic
A	4	0	1095	49	1144	37	5	Drug_A	0.6	Synthetic
A	5	0	989	52	1041	37	5	Drug_A	0.8	Synthetic
A	1	0	1014	57	1071	37	5	Drug_B	0	Synthetic
A	2	0	1076	50	1126	37	5	Drug_B	0.2	Synthetic
A	3	0	1044	51	1095	37	5	Drug_B	0.4	Synthetic
A	4	0	1149	48	1197	37	5	Drug_B	0.6	Synthetic
A	5	0	1031	45	1076	37	5	Drug_B	0.8	Synthetic
B	1	0	744	53	797	37	5	Drug_A	0	Synthetic
B	2	0	1086	46	1132	37	5	Drug_A	0.2	Synthetic
B	3	0	1226	42	1268	37	5	Drug_A	0.4	Synthetic
B	4	0	1004	49	1053	37	5	Drug_A	0.6	Synthetic
B	5	0	1153	57	1210	37	5	Drug_A	0.8	Synthetic
B	1	0	1015	51	1066	37	5	Drug_B	0	Synthetic
B	2	0	911	40	951	37	5	Drug_B	0.2	Synthetic
B	3	0	965	50	1015	37	5	Drug_B	0.4	Synthetic
B	4	0	1123	56	1179	37	5	Drug_B	0.6	Synthetic
B	5	0	961	48	1009	37	5	Drug_B	0.8	Synthetic
C	1	0	895	42	937	37	5	Drug_A	0	Synthetic
C	2	0	829	59	888	37	5	Drug_A	0.2	Synthetic
C	3	0	949	47	996	37	5	Drug_A	0.4	Synthetic
C	4	0	874	53	927	37	5	Drug_A	0.6	Synthetic
C	5	0	838	48	886	37	5	Drug_A	0.8	Synthetic
C	1	0	910	51	961	37	5	Drug_B	0	Synthetic
C	2	0	948	44	992	37	5	Drug_B	0.2	Synthetic
C	3	0	997	52	1049	37	5	Drug_B	0.4	Synthetic
C	4	0	1006	51	1057	37	5	Drug_B	0.6	Synthetic
C	5	0	936	48	984	37	5	Drug_B	0.8	Synthetic
D	1	0	932	48	980	37	5	Drug_A	0	Synthetic
D	2	0	918	41	959	37	5	Drug_A	0.2	Synthetic
D	3	0	1017	47	1064	37	5	Drug_A	0.4	Synthetic
D	4	0	836	52	888	37	5	Drug_A	0.6	Synthetic
D	5	0	909	50	959	37	5	Drug_A	0.8	Synthetic
D	1	0	1072	50	1122	37	5	Drug_B	0	Synthetic
D	2	0	1113	43	1156	37	5	Drug_B	0.2	Synthetic
D	3	0	1040	46	1086	37	5	Drug_B	0.4	Synthetic
D	4	0	912	47	959	37	5	Drug_B	0.6	Synthetic
D	5	0	968	50	1018	37	5	Drug_B	0.8	Synthetic
E	1	0	883	54	937	37	5	Drug_A	0	Synthetic
E	2	0	1046	42	1088	37	5	Drug_A	0.2	Synthetic
E	3	0	1148	59	1207	37	5	Drug_A	0.4	Synthetic
E	4	0	1117	49	1166	37	5	Drug_A	0.6	Synthetic
E	5	0	892	55	947	37	5	Drug_A	0.8	Synthetic
E	1	0	959	56	1015	37	5	Drug_B	0	Synthetic
E	2	0	1020	54	1074	37	5	Drug_B	0.2	Synthetic
E	3	0	1035	53	1088	37	5	Drug_B	0.4	Synthetic
E	4	0	1001	58	1059	37	5	Drug_B	0.6	Synthetic
E	5	0	1012	52	1064	37	5	Drug_B	0.8	Synthetic
A	1	24	3945	238	4183	37	5	Drug_A	0	Synthetic
A	2	24	2220	269	2489	37	5	Drug_A	0.2	Synthetic
A	3	24	1720	264	1984	37	5	Drug_A	0.4	Synthetic
A	4	24	1431	185	1616	37	5	Drug_A	0.6	Synthetic
A	5	24	1363	210	1573	37	5	Drug_A	0.8	Synthetic
A	1	24	3940	300	4240	37	5	Drug_B	0	Synthetic
A	2	24	2885	372	3257	37	5	Drug_B	0.2	Synthetic
A	3	24	2921	375	3296	37	5	Drug_B	0.4	Synthetic
A	4	24	3124	374	3498	37	5	Drug_B	0.6	Synthetic
A	5	24	2880	449	3329	37	5	Drug_B	0.8	Synthetic
B	1	24	3445	244	3689	37	5	Drug_A	0	Synthetic
B	2	24	2619	278	2897	37	5	Drug_A	0.2	Synthetic
B	3	24	1813	218	2031	37	5	Drug_A	0.4	Synthetic
B	4	24	1428	237	1665	37	5	Drug_A	0.6	Synthetic
B	5	24	1220	190	1410	37	5	Drug_A	0.8	Synthetic
B	1	24	3064	290	3354	37	5	Drug_B	0	Synthetic
B	2	24	2944	313	3257	37	5	Drug_B	0.2	Synthetic
B	3	24	2810	371	3181	37	5	Drug_B	0.4	Synthetic
B	4	24	3018	372	3390	37	5	Drug_B	0.6	Synthetic
B	5	24	2821	366	3187	37	5	Drug_B	0.8	Synthetic
C	1	24	2824	287	3111	37	5	Drug_A	0	Synthetic
C	2	24	2586	261	2847	37	5	Drug_A	0.2	Synthetic
C	3	24	2413	242	2655	37	5	Drug_A	0.4	Synthetic
C	4	24	1356	223	1579	37	5	Drug_A	0.6	Synthetic
C	5	24	993	174	1167	37	5	Drug_A	0.8	Synthetic
C	1	24	3297	322	3619	37	5	Drug_B	0	Synthetic
C	2	24	2921	286	3207	37	5	Drug_B	0.2	Synthetic
C	3	24	2972	324	3296	37	5	Drug_B	0.4	Synthetic
C	4	24	3175	339	3514	37	5	Drug_B	0.6	Synthetic
C	5	24	2402	393	2795	37	5	Drug_B	0.8	Synthetic
D	1	24	3154	328	3482	37	5	Drug_A	0	Synthetic
D	2	24	2785	248	3033	37	5	Drug_A	0.2	Synthetic
D	3	24	1709	240	1949	37	5	Drug_A	0.4	Synthetic
D	4	24	1343	169	1512	37	5	Drug_A	0.6	Synthetic
D	5	24	1279	188	1467	37	5	Drug_A	0.8	Synthetic
D	1	24	3625	284	3909	37	5	Drug_B	0	Synthetic
D	2	24	3427	292	3719	37	5	Drug_B	0.2	Synthetic
D	3	24	2691	371	3062	37	5	Drug_B	0.4	Synthetic
D	4	24	2624	354	2978	37	5	Drug_B	0.6	Synthetic
D	5	24	2590	411	3001	37	5	Drug_B	0.8	Synthetic
E	1	24	3202	237	3439	37	5	Drug_A	0	Synthetic
E	2	24	2379	191	2570	37	5	Drug_A	0.2	Synthetic
E	3	24	2070	185	2255	37	5	Drug_A	0.4	Synthetic
E	4	24	1328	201	1529	37	5	Drug_A	0.6	Synthetic
E	5	24	1059	211	1270	37	5	Drug_A	0.8	Synthetic
E	1	24	2890	282	3172	37	5	Drug_B	0	Synthetic
E	2	24	3144	276	3420	37	5	Drug_B	0.2	Synthetic
E	3	24	3158	341	3499	37	5	Drug_B	0.4	Synthetic
E	4	24	3074	411	3485	37	5	Drug_B	0.6	Synthetic
E	5	24	3301	466	3767	37	5	Drug_B	0.8	Synthetic
A	1	48	10616	993	11609	37	5	Drug_A	0	Synthetic
A	2	48	7181	787	7968	37	5	Drug_A	0.2	Synthetic
A	3	48	4040	460	4500	37	5	Drug_A	0.4	Synthetic
A	4	48	2223	388	2611	37	5	Drug_A	0.6	Synthetic
A	5	48	1345	326	1671	37	5	Drug_A	0.8	Synthetic
A	1	48	12026	1050	13076	37	5	Drug_B	0	Synthetic
A	2	48	10749	1081	11830	37	5	Drug_B	0.2	Synthetic
A	3	48	8159	1181	9340	37	5	Drug_B	0.4	Synthetic
A	4	48	8132	1362	9494	37	5	Drug_B	0.6	Synthetic
A	5	48	9029	1372	10401	37	5	Drug_B	0.8	Synthetic
B	1	48	9969	982	10951	37	5	Drug_A	0	Synthetic
B	2	48	6170	774	6944	37	5	Drug_A	0.2	Synthetic
B	3	48	3212	553	3765	37	5	Drug_A	0.4	Synthetic
B	4	48	2263	429	2692	37	5	Drug_A	0.6	Synthetic
B	5	48	1230	321	1551	37	5	Drug_A	0.8	Synthetic
B	1	48	9453	967	10420	37	5	Drug_B	0	Synthetic
B	2	48	9425	1181	10606	37	5	Drug_B	0.2	Synthetic
B	3	48	7968	1328	9296	37	5	Drug_B	0.4	Synthetic
B	4	48	9364	1040	10404	37	5	Drug_B	0.6	Synthetic
B	5	48	7679	1471	9150	37	5	Drug_B	0.8	Synthetic
C	1	48	10320	977	11297	37	5	Drug_A	0	Synthetic
C	2	48	6384	716	7100	37	5	Drug_A	0.2	Synthetic
C	3	48	3680	457	4137	37	5	Drug_A	0.4	Synthetic
C	4	48	2485	465	2950	37	5	Drug_A	0.6	Synthetic
C	5	48	1201	281	1482	37	5	Drug_A	0.8	Synthetic
C	1	48	11597	959	12556	37	5	Drug_B	0	Synthetic
C	2	48	10107	1098	11205	37	5	Drug_B	0.2	Synthetic
C	3	48	9633	1317	10950	37	5	Drug_B	0.4	Synthetic
C	4	48	7555	1130	8685	37	5	Drug_B	0.6	Synthetic
C	5	48	6199	1462	7661	37	5	Drug_B	0.8	Synthetic
D	1	48	9712	966	10678	37	5	Drug_A	0	Synthetic
D	2	48	6084	735	6819	37	5	Drug_A	0.2	Synthetic
D	3	48	3062	559	3621	37	5	Drug_A	0.4	Synthetic
D	4	48	2345	423	2768	37	5	Drug_A	0.6	Synthetic
D	5	48	1267	332	1599	37	5	Drug_A	0.8	Synthetic
D	1	48	11462	735	12197	37	5	Drug_B	0	Synthetic
D	2	48	11915	1178	13093	37	5	Drug_B	0.2	Synthetic
D	3	48	8422	1183	9605	37	5	Drug_B	0.4	Synthetic
D	4	48	8548	1297	9845	37	5	Drug_B	0.6	Synthetic
D	5	48	5869	1662	7531	37	5	Drug_B	0.8	Synthetic
E	1	48	10901	1121	12022	37	5	Drug_A	0	Synthetic
E	2	48	6022	852	6874	37	5	Drug_A	0.2	Synthetic
E	3	48	3906	583	4489	37	5	Drug_A	0.4	Synthetic
E	4	48	1996	470	2466	37	5	Drug_A	0.6	Synthetic
E	5	48	1398	372	1770	37	5	Drug_A	0.8	Synthetic
E	1	48	10330	969	11299	37	5	Drug_B	0	Synthetic
E	2	48	12262	1014	13276	37	5	Drug_B	0.2	Synthetic
E	3	48	8888	1371	10259	37	5	Drug_B	0.4	Synthetic
E	4	48	8226	1388	9614	37	5	Drug_B	0.6	Synthetic
E	5	48	7071	1429	8500	37	5	Drug_B	0.8	Synthetic
A	1	72	31815	4055	35870	37	5	Drug_A	0	Synthetic
A	2	72	16263	1852	18115	37	5	Drug_A	0.2	Synthetic
A	3	72	7894	1129	9023	37	5	Drug_A	0.4	Synthetic
A	4	72	2884	641	3525	37	5	Drug_A	0.6	Synthetic
A	5	72	1600	483	2083	37	5	Drug_A	0.8	Synthetic
A	1	72	36107	3853	39960	37	5	Drug_B	0	Synthetic
A	2	72	27916	3450	31366	37	5	Drug_B	0.2	Synthetic
A	3	72	26005	3913	29918	37	5	Drug_B	0.4	Synthetic
A	4	72	23153	3848	27001	37	5	Drug_B	0.6	Synthetic
A	5	72	19865	3947	23812	37	5	Drug_B	0.8	Synthetic
B	1	72	33963	3196	37159	37	5	Drug_A	0	Synthetic
B	2	72	16909	1810	18719	37	5	Drug_A	0.2	Synthetic
B	3	72	6544	1146	7690	37	5	Drug_A	0.4	Synthetic
B	4	72	3275	908	4183	37	5	Drug_A	0.6	Synthetic
B	5	72	1391	537	1928	37	5	Drug_A	0.8	Synthetic
B	1	72	39331	3065	42396	37	5	Drug_B	0	Synthetic
B	2	72	33894	3281	37175	37	5	Drug_B	0.2	Synthetic
B	3	72	19854	4112	23966	37	5	Drug_B	0.4	Synthetic
B	4	72	19168	4140	23308	37	5	Drug_B	0.6	Synthetic
B	5	72	18621	4653	23274	37	5	Drug_B	0.8	Synthetic
C	1	72	40507	3321	43828	37	5	Drug_A	0	Synthetic
C	2	72	15325	1746	17071	37	5	Drug_A	0.2	Synthetic
C	3	72	7074	1150	8224	37	5	Drug_A	0.4	Synthetic
C	4	72	3206	752	3958	37	5	Drug_A	0.6	Synthetic
C	5	72	1583	508	2091	37	5	Drug_A	0.8	Synthetic
C	1	72	33800	2978	36778	37	5	Drug_B	0	Synthetic
C	2	72	35754	3465	39219	37	5	Drug_B	0.2	Synthetic
C	3	72	25282	3675	28957	37	5	Drug_B	0.4	Synthetic
C	4	72	18966	3772	22738	37	5	Drug_B	0.6	Synthetic
C	5	72	19030	4238	23268	37	5	Drug_B	0.8	Synthetic
D	1	72	39152	3480	42632	37	5	Drug_A	0	Synthetic
D	2	72	17991	2055	20046	37	5	Drug_A	0.2	Synthetic
D	3	72	7389	1202	8591	37	5	Drug_A	0.4	Synthetic
D	4	72	3264	711	3975	37	5	Drug_A	0.6	Synthetic
D	5	72	1456	436	1892	37	5	Drug_A	0.8	Synthetic
D	1	72	37623	3133	40756	37	5	Drug_B	0	Synthetic
D	2	72	34109	3629	37738	37	5	Drug_B	0.2	Synthetic
D	3	72	27180	4068	31248	37	5	Drug_B	0.4	Synthetic
D	4	72	24747	3339	28086	37	5	Drug_B	0.6	Synthetic
D	5	72	19575	4342	23917	37	5	Drug_B	0.8	Synthetic
E	1	72	30382	3613	33995	37	5	Drug_A	0	Synthetic
E	2	72	12745	1784	14529	37	5	Drug_A	0.2	Synthetic
E	3	72	7429	987	8416	37	5	Drug_A	0.4	Synthetic
E	4	72	3000	632	3632	37	5	Drug_A	0.6	Synthetic
E	5	72	1743	499	2242	37	5	Drug_A	0.8	Synthetic
E	1	72	38672	3401	42073	37	5	Drug_B	0	Synthetic
E	2	72	30349	3120	33469	37	5	Drug_B	0.2	Synthetic
E	3	72	26257	3582	29839	37	5	Drug_B	0.4	Synthetic
E	4	72	25246	4414	29660	37	5	Drug_B	0.6	Synthetic
E	5	72	22920	4330	27250	37	5	Drug_B	0.8	Synthetic
A	1	0	1162	9	1171	37	5	Drug_A	0	Synthetic
A	2	0	947	8	955	37	5	Drug_A	0.2	Synthetic
A	3	0	1086	7	1093	37	5	Drug_A	0.4	Synthetic
A	4	0	1174	9	1183	37	5	Drug_A	0.6	Synthetic
A	5	0	1031	9	1040	37	5	Drug_A	0.8	Synthetic
A	1	0	1146	7	1153	37	5	Drug_B	0	Synthetic
A	2	0	967	9	976	37	5	Drug_B	0.2	Synthetic
A	3	0	1113	8	1121	37	5	Drug_B	0.4	Synthetic
A	4	0	982	9	991	37	5	Drug_B	0.6	Synthetic
A	5	0	1004	10	1014	37	5	Drug_B	0.8	Synthetic
B	1	0	889	11	900	37	5	Drug_A	0	Synthetic
B	2	0	1090	10	1100	37	5	Drug_A	0.2	Synthetic
B	3	0	1090	9	1099	37	5	Drug_A	0.4	Synthetic
B	4	0	987	9	996	37	5	Drug_A	0.6	Synthetic
B	5	0	973	10	983	37	5	Drug_A	0.8	Synthetic
B	1	0	930	9	939	37	5	Drug_B	0	Synthetic
B	2	0	931	9	940	37	5	Drug_B	0.2	Synthetic
B	3	0	932	9	941	37	5	Drug_B	0.4	Synthetic
B	4	0	888	10	898	37	5	Drug_B	0.6	Synthetic
B	5	0	1165	10	1175	37	5	Drug_B	0.8	Synthetic
C	1	0	980	9	989	37	5	Drug_A	0	Synthetic
C	2	0	925	11	936	37	5	Drug_A	0.2	Synthetic
C	3	0	1005	9	1014	37	5	Drug_A	0.4	Synthetic
C	4	0	1019	12	1031	37	5	Drug_A	0.6	Synthetic
C	5	0	1012	10	1022	37	5	Drug_A	0.8	Synthetic
C	1	0	1030	9	1039	37	5	Drug_B	0	Synthetic
C	2	0	885	9	894	37	5	Drug_B	0.2	Synthetic
C	3	0	979	10	989	37	5	Drug_B	0.4	Synthetic
C	4	0	1083	10	1093	37	5	Drug_B	0.6	Synthetic
C	5	0	1028	10	1038	37	5	Drug_B	0.8	Synthetic
D	1	0	924	11	935	37	5	Drug_A	0	Synthetic
D	2	0	1051	9	1060	37	5	Drug_A	0.2	Synthetic
D	3	0	1048	9	1057	37	5	Drug_A	0.4	Synthetic
D	4	0	1113	11	1124	37	5	Drug_A	0.6	Synthetic
D	5	0	1218	8	1226	37	5	Drug_A	0.8	Synthetic
D	1	0	855	9	864	37	5	Drug_B	0	Synthetic
D	2	0	1016	10	1026	37	5	Drug_B	0.2	Synthetic
D	3	0	1031	7	1038	37	5	Drug_B	0.4	Synthetic
D	4	0	969	10	979	37	5	Drug_B	0.6	Synthetic
D	5	0	1023	10	1033	37	5	Drug_B	0.8	Synthetic
E	1	0	977	9	986	37	5	Drug_A	0	Synthetic
E	2	0	1018	10	1028	37	5	Drug_A	0.2	Synthetic
E	3	0	1019	10	1029	37	5	Drug_A	0.4	Synthetic
E	4	0	932	10	942	37	5	Drug_A	0.6	Synthetic
E	5	0	1012	11	1023	37	5	Drug_A	0.8	Synthetic
E	1	0	1119	10	1129	37	5	Drug_B	0	Synthetic
E	2	0	962	9	971	37	5	Drug_B	0.2	Synthetic
E	3	0	1042	10	1052	37	5	Drug_B	0.4	Synthetic
E	4	0	965	10	975	37	5	Drug_B	0.6	Synthetic
E	5	0	937	10	947	37	5	Drug_B	0.8	Synthetic
F	1	0	955	11	966	37	5	Drug_A	0	Resistant
F	2	0	1040	10	1050	37	5	Drug_A	0.2	Resistant
F	3	0	890	10	900	37	5	Drug_A	0.4	Resistant
F	4	0	1074	9	1083	37	5	Drug_A	0.6	Resistant
F	5	0	973	10	983	37	5	Drug_A	0.8	Resistant
F	1	0	862	10	872	37	5	Drug_B	0	Resistant
F	2	0	1084	9	1093	37	5	Drug_B	0.2	Resistant
F	3	0	1035	8	1043	37	5	Drug_B	0.4	Resistant
F	4	0	996	8	1004	37	5	Drug_B	0.6	Resistant
F	5	0	1112	10	1122	37	5	Drug_B	0.8	Resistant
G	1	0	997	9	1006	37	5	Drug_A	0	Resistant
G	2	0	1127	11	1138	37	5	Drug_A	0.2	Resistant
G	3	0	814	11	825	37	5	Drug_A	0.4	Resistant
G	4	0	1162	10	1172	37	5	Drug_A	0.6	Resistant
G	5	0	880	10	890	37	5	Drug_A	0.8	Resistant
G	1	0	981	9	990	37	5	Drug_B	0	Resistant
G	2	0	876	10	886	37	5	Drug_B	0.2	Resistant
G	3	0	1079	9	1088	37	5	Drug_B	0.4	Resistant
G	4	0	1052	8	1060	37	5	Drug_B	0.6	Resistant
G	5	0	1080	10	1090	37	5	Drug_B	0.8	Resistant
H	1	0	981	9	990	37	5	Drug_A	0	Resistant
H	2	0	1086	10	1096	37	5	Drug_A	0.2	Resistant
H	3	0	1052	10	1062	37	5	Drug_A	0.4	Resistant
H	4	0	1007	10	1017	37	5	Drug_A	0.6	Resistant
H	5	0	1023	10	1033	37	5	Drug_A	0.8	Resistant
H	1	0	968	7	975	37	5	Drug_B	0	Resistant
H	2	0	1103	12	1115	37	5	Drug_B	0.2	Resistant
H	3	0	1044	9	1053	37	5	Drug_B	0.4	Resistant
H	4	0	986	9	995	37	5	Drug_B	0.6	Resistant
H	5	0	1001	8	1009	37	5	Drug_B	0.8	Resistant
I	1	0	948	9	957	37	5	Drug_A	0	Resistant
I	2	0	1024	9	1033	37	5	Drug_A	0.2	Resistant
I	3	0	1049	9	1058	37	5	Drug_A	0.4	Resistant
I	4	0	1098	10	1108	37	5	Drug_A	0.6	Resistant
I	5	0	1219	8	1227	37	5	Drug_A	0.8	Resistant
I	1	0	935	10	945	37	5	Drug_B	0	Resistant
I	2	0	1252	9	1261	37	5	Drug_B	0.2	Resistant
I	3	0	1004	9	1013	37	5	Drug_B	0.4	Resistant
I	4	0	1133	9	1142	37	5	Drug_B	0.6	Resistant
I	5	0	1068	9	1077	37	5	Drug_B	0.8	Resistant
J	1	0	872	10	882	37	5	Drug_A	0	Resistant
J	2	0	1050	11	1061	37	5	Drug_A	0.2	Resistant
J	3	0	988	9	997	37	5	Drug_A	0.4	Resistant
J	4	0	1056	10	1066	37	5	Drug_A	0.6	Resistant
J	5	0	1028	9	1037	37	5	Drug_A	0.8	Resistant
J	1	0	1116	10	1126	37	5	Drug_B	0	Resistant
J	2	0	1190	11	1201	37	5	Drug_B	0.2	Resistant
J	3	0	1065	8	1073	37	5	Drug_B	0.4	Resistant
J	4	0	1060	10	1070	37	5	Drug_B	0.6	Resistant
J	5	0	1081	11	1092	37	5	Drug_B	0.8	Resistant
A	1	24	3187	256	3443	37	5	Drug_A	0	Synthetic
A	2	24	2394	252	2646	37	5	Drug_A	0.2	Synthetic
A	3	24	1681	156	1837	37	5	Drug_A	0.4	Synthetic
A	4	24	1237	155	1392	37	5	Drug_A	0.6	Synthetic
A	5	24	1006	184	1190	37	5	Drug_A	0.8	Synthetic
A	1	24	3211	205	3416	37	5	Drug_B	0	Synthetic
A	2	24	3417	254	3671	37	5	Drug_B	0.2	Synthetic
A	3	24	2495	326	2821	37	5	Drug_B	0.4	Synthetic
A	4	24	2801	312	3113	37	5	Drug_B	0.6	Synthetic
A	5	24	2785	355	3140	37	5	Drug_B	0.8	Synthetic
B	1	24	3856	249	4105	37	5	Drug_A	0	Synthetic
B	2	24	2933	213	3146	37	5	Drug_A	0.2	Synthetic
B	3	24	1702	235	1937	37	5	Drug_A	0.4	Synthetic
B	4	24	1401	167	1568	37	5	Drug_A	0.6	Synthetic
B	5	24	1053	151	1204	37	5	Drug_A	0.8	Synthetic
B	1	24	3400	241	3641	37	5	Drug_B	0	Synthetic
B	2	24	3277	318	3595	37	5	Drug_B	0.2	Synthetic
B	3	24	2813	263	3076	37	5	Drug_B	0.4	Synthetic
B	4	24	2325	305	2630	37	5	Drug_B	0.6	Synthetic
B	5	24	2033	380	2413	37	5	Drug_B	0.8	Synthetic
C	1	24	3154	229	3383	37	5	Drug_A	0	Synthetic
C	2	24	2537	181	2718	37	5	Drug_A	0.2	Synthetic
C	3	24	1772	202	1974	37	5	Drug_A	0.4	Synthetic
C	4	24	1573	163	1736	37	5	Drug_A	0.6	Synthetic
C	5	24	1338	134	1472	37	5	Drug_A	0.8	Synthetic
C	1	24	3205	231	3436	37	5	Drug_B	0	Synthetic
C	2	24	2215	322	2537	37	5	Drug_B	0.2	Synthetic
C	3	24	2951	268	3219	37	5	Drug_B	0.4	Synthetic
C	4	24	3177	346	3523	37	5	Drug_B	0.6	Synthetic
C	5	24	2546	330	2876	37	5	Drug_B	0.8	Synthetic
D	1	24	3355	200	3555	37	5	Drug_A	0	Synthetic
D	2	24	2739	203	2942	37	5	Drug_A	0.2	Synthetic
D	3	24	1965	212	2177	37	5	Drug_A	0.4	Synthetic
D	4	24	1524	175	1699	37	5	Drug_A	0.6	Synthetic
D	5	24	1164	143	1307	37	5	Drug_A	0.8	Synthetic
D	1	24	3597	273	3870	37	5	Drug_B	0	Synthetic
D	2	24	3307	294	3601	37	5	Drug_B	0.2	Synthetic
D	3	24	2597	274	2871	37	5	Drug_B	0.4	Synthetic
D	4	24	2256	367	2623	37	5	Drug_B	0.6	Synthetic
D	5	24	2379	400	2779	37	5	Drug_B	0.8	Synthetic
E	1	24	3060	226	3286	37	5	Drug_A	0	Synthetic
E	2	24	2561	230	2791	37	5	Drug_A	0.2	Synthetic
E	3	24	1951	193	2144	37	5	Drug_A	0.4	Synthetic
E	4	24	1484	173	1657	37	5	Drug_A	0.6	Synthetic
E	5	24	1006	155	1161	37	5	Drug_A	0.8	Synthetic
E	1	24	3258	235	3493	37	5	Drug_B	0	Synthetic
E	2	24	3226	251	3477	37	5	Drug_B	0.2	Synthetic
E	3	24	2823	291	3114	37	5	Drug_B	0.4	Synthetic
E	4	24	2746	352	3098	37	5	Drug_B	0.6	Synthetic
E	5	24	2208	371	2579	37	5	Drug_B	0.8	Synthetic
F	1	24	4005	202	4207	37	5	Drug_A	0	Resistant
F	2	24	3044	216	3260	37	5	Drug_A	0.2	Resistant
F	3	24	3227	275	3502	37	5	Drug_A	0.4	Resistant
F	4	24	3324	220	3544	37	5	Drug_A	0.6	Resistant
F	5	24	3526	222	3748	37	5	Drug_A	0.8	Resistant
F	1	24	3693	244	3937	37	5	Drug_B	0	Resistant
F	2	24	3781	221	4002	37	5	Drug_B	0.2	Resistant
F	3	24	4326	256	4582	37	5	Drug_B	0.4	Resistant
F	4	24	3537	235	3772	37	5	Drug_B	0.6	Resistant
F	5	24	3079	216	3295	37	5	Drug_B	0.8	Resistant
G	1	24	3274	218	3492	37	5	Drug_A	0	Resistant
G	2	24	3413	217	3630	37	5	Drug_A	0.2	Resistant
G	3	24	3526	259	3785	37	5	Drug_A	0.4	Resistant
G	4	24	3085	265	3350	37	5	Drug_A	0.6	Resistant
G	5	24	3241	264	3505	37	5	Drug_A	0.8	Resistant
G	1	24	3465	263	3728	37	5	Drug_B	0	Resistant
G	2	24	2989	234	3223	37	5	Drug_B	0.2	Resistant
G	3	24	3801	222	4023	37	5	Drug_B	0.4	Resistant
G	4	24	2643	191	2834	37	5	Drug_B	0.6	Resistant
G	5	24	2487	186	2673	37	5	Drug_B	0.8	Resistant
H	1	24	3183	267	3450	37	5	Drug_A	0	Resistant
H	2	24	3173	244	3417	37	5	Drug_A	0.2	Resistant
H	3	24	3283	237	3520	37	5	Drug_A	0.4	Resistant
H	4	24	3264	232	3496	37	5	Drug_A	0.6	Resistant
H	5	24	3473	209	3682	37	5	Drug_A	0.8	Resistant
H	1	24	3655	258	3913	37	5	Drug_B	0	Resistant
H	2	24	3255	256	3511	37	5	Drug_B	0.2	Resistant
H	3	24	3087	224	3311	37	5	Drug_B	0.4	Resistant
H	4	24	3371	232	3603	37	5	Drug_B	0.6	Resistant
H	5	24	3171	221	3392	37	5	Drug_B	0.8	Resistant
I	1	24	3135	259	3394	37	5	Drug_A	0	Resistant
I	2	24	2674	245	2919	37	5	Drug_A	0.2	Resistant
I	3	24	3241	254	3495	37	5	Drug_A	0.4	Resistant
I	4	24	3491	171	3662	37	5	Drug_A	0.6	Resistant
I	5	24	3514	244	3758	37	5	Drug_A	0.8	Resistant
I	1	24	3327	226	3553	37	5	Drug_B	0	Resistant
I	2	24	3603	227	3830	37	5	Drug_B	0.2	Resistant
I	3	24	3929	250	4179	37	5	Drug_B	0.4	Resistant
I	4	24	4029	218	4247	37	5	Drug_B	0.6	Resistant
I	5	24	2737	254	2991	37	5	Drug_B	0.8	Resistant
J	1	24	3603	237	3840	37	5	Drug_A	0	Resistant
J	2	24	2809	226	3035	37	5	Drug_A	0.2	Resistant
J	3	24	3525	232	3757	37	5	Drug_A	0.4	Resistant
J	4	24	3281	232	3513	37	5	Drug_A	0.6	Resistant
J	5	24	3010	224	3234	37	5	Drug_A	0.8	Resistant
J	1	24	2846	279	3125	37	5	Drug_B	0	Resistant
J	2	24	3162	248	3410	37	5	Drug_B	0.2	Resistant
J	3	24	2980	255	3235	37	5	Drug_B	0.4	Resistant
J	4	24	2698	258	2956	37	5	Drug_B	0.6	Resistant
J	5	24	3308	287	3595	37	5	Drug_B	0.8	Resistant
A	1	48	9582	989	10571	37	5	Drug_A	0	Synthetic
A	2	48	6675	802	7477	37	5	Drug_A	0.2	Synthetic
A	3	48	3602	534	4136	37	5	Drug_A	0.4	Synthetic
A	4	48	1726	368	2094	37	5	Drug_A	0.6	Synthetic
A	5	48	1341	345	1686	37	5	Drug_A	0.8	Synthetic
A	1	48	10712	1183	11895	37	5	Drug_B	0	Synthetic
A	2	48	11117	1053	12170	37	5	Drug_B	0.2	Synthetic
A	3	48	6150	916	7066	37	5	Drug_B	0.4	Synthetic
A	4	48	6412	1277	7689	37	5	Drug_B	0.6	Synthetic
A	5	48	6148	924	7072	37	5	Drug_B	0.8	Synthetic
B	1	48	10770	1140	11910	37	5	Drug_A	0	Synthetic
B	2	48	6197	660	6857	37	5	Drug_A	0.2	Synthetic
B	3	48	4534	532	5066	37	5	Drug_A	0.4	Synthetic
B	4	48	2091	415	2506	37	5	Drug_A	0.6	Synthetic
B	5	48	1285	297	1582	37	5	Drug_A	0.8	Synthetic
B	1	48	12355	1091	13446	37	5	Drug_B	0	Synthetic
B	2	48	10248	1048	11296	37	5	Drug_B	0.2	Synthetic
B	3	48	9037	1108	10145	37	5	Drug_B	0.4	Synthetic
B	4	48	7277	1268	8545	37	5	Drug_B	0.6	Synthetic
B	5	48	6445	1378	7823	37	5	Drug_B	0.8	Synthetic
C	1	48	11520	816	12336	37	5	Drug_A	0	Synthetic
C	2	48	5692	810	6502	37	5	Drug_A	0.2	Synthetic
C	3	48	3636	550	4186	37	5	Drug_A	0.4	Synthetic
C	4	48	2010	441	2451	37	5	Drug_A	0.6	Synthetic
C	5	48	1234	356	1590	37	5	Drug_A	0.8	Synthetic
C	1	48	10436	1091	11527	37	5	Drug_B	0	Synthetic
C	2	48	10091	983	11074	37	5	Drug_B	0.2	Synthetic
C	3	48	8998	1013	10011	37	5	Drug_B	0.4	Synthetic
C	4	48	6381	1232	7613	37	5	Drug_B	0.6	Synthetic
C	5	48	5590	1100	6690	37	5	Drug_B	0.8	Synthetic
D	1	48	10643	883	11526	37	5	Drug_A	0	Synthetic
D	2	48	7112	757	7869	37	5	Drug_A	0.2	Synthetic
D	3	48	3735	523	4258	37	5	Drug_A	0.4	Synthetic
D	4	48	2296	472	2768	37	5	Drug_A	0.6	Synthetic
D	5	48	1395	295	1690	37	5	Drug_A	0.8	Synthetic
D	1	48	11880	969	12849	37	5	Drug_B	0	Synthetic
D	2	48	9265	1257	10522	37	5	Drug_B	0.2	Synthetic
D	3	48	7767	1060	8827	37	5	Drug_B	0.4	Synthetic
D	4	48	5595	988	6583	37	5	Drug_B	0.6	Synthetic
D	5	48	6232	1088	7320	37	5	Drug_B	0.8	Synthetic
E	1	48	11591	872	12463	37	5	Drug_A	0	Synthetic
E	2	48	5945	762	6707	37	5	Drug_A	0.2	Synthetic
E	3	48	4310	560	4870	37	5	Drug_A	0.4	Synthetic
E	4	48	2460	469	2929	37	5	Drug_A	0.6	Synthetic
E	5	48	1417	282	1699	37	5	Drug_A	0.8	Synthetic
E	1	48	10906	1043	11949	37	5	Drug_B	0	Synthetic
E	2	48	9061	1107	10168	37	5	Drug_B	0.2	Synthetic
E	3	48	6827	1021	7848	37	5	Drug_B	0.4	Synthetic
E	4	48	7320	892	8212	37	5	Drug_B	0.6	Synthetic
E	5	48	5302	1167	6469	37	5	Drug_B	0.8	Synthetic
F	1	48	9127	987	10114	37	5	Drug_A	0	Resistant
F	2	48	10141	953	11094	37	5	Drug_A	0.2	Resistant
F	3	48	10737	1000	11737	37	5	Drug_A	0.4	Resistant
F	4	48	10401	990	11391	37	5	Drug_A	0.6	Resistant
F	5	48	10360	1036	11396	37	5	Drug_A	0.8	Resistant
F	1	48	12890	1000	13890	37	5	Drug_B	0	Resistant
F	2	48	11210	867	12077	37	5	Drug_B	0.2	Resistant
F	3	48	11787	907	12694	37	5	Drug_B	0.4	Resistant
F	4	48	10131	1036	11167	37	5	Drug_B	0.6	Resistant
F	5	48	11222	1090	12312	37	5	Drug_B	0.8	Resistant
G	1	48	12613	928	13541	37	5	Drug_A	0	Resistant
G	2	48	11164	1154	12318	37	5	Drug_A	0.2	Resistant
G	3	48	12088	1051	13139	37	5	Drug_A	0.4	Resistant
G	4	48	12462	922	13384	37	5	Drug_A	0.6	Resistant
G	5	48	11724	1119	12843	37	5	Drug_A	0.8	Resistant
G	1	48	12809	902	13711	37	5	Drug_B	0	Resistant
G	2	48	10745	1019	11764	37	5	Drug_B	0.2	Resistant
G	3	48	10704	943	11647	37	5	Drug_B	0.4	Resistant
G	4	48	11777	946	12723	37	5	Drug_B	0.6	Resistant
G	5	48	9052	1017	10069	37	5	Drug_B	0.8	Resistant
H	1	48	10555	909	11464	37	5	Drug_A	0	Resistant
H	2	48	9297	1081	10378	37	5	Drug_A	0.2	Resistant
H	3	48	8568	814	9382	37	5	Drug_A	0.4	Resistant
H	4	48	10718	1102	11820	37	5	Drug_A	0.6	Resistant
H	5	48	12466	868	13334	37	5	Drug_A	0.8	Resistant
H	1	48	10827	833	11660	37	5	Drug_B	0	Resistant
H	2	48	12137	836	12973	37	5	Drug_B	0.2	Resistant
H	3	48	10865	1083	11948	37	5	Drug_B	0.4	Resistant
H	4	48	10777	1125	11902	37	5	Drug_B	0.6	Resistant
H	5	48	10064	1017	11081	37	5	Drug_B	0.8	Resistant
I	1	48	11963	967	12930	37	5	Drug_A	0	Resistant
I	2	48	12551	1035	13586	37	5	Drug_A	0.2	Resistant
I	3	48	9218	1370	10588	37	5	Drug_A	0.4	Resistant
I	4	48	11738	992	12730	37	5	Drug_A	0.6	Resistant
I	5	48	9481	989	10470	37	5	Drug_A	0.8	Resistant
I	1	48	10516	1044	11560	37	5	Drug_B	0	Resistant
I	2	48	11432	1163	12595	37	5	Drug_B	0.2	Resistant
I	3	48	11179	1032	12211	37	5	Drug_B	0.4	Resistant
I	4	48	11433	967	12400	37	5	Drug_B	0.6	Resistant
I	5	48	10820	1089	11909	37	5	Drug_B	0.8	Resistant
J	1	48	11882	919	12801	37	5	Drug_A	0	Resistant
J	2	48	9795	975	10770	37	5	Drug_A	0.2	Resistant
J	3	48	12303	978	13281	37	5	Drug_A	0.4	Resistant
J	4	48	12948	905	13853	37	5	Drug_A	0.6	Resistant
J	5	48	11179	734	11913	37	5	Drug_A	0.8	Resistant
J	1	48	10366	951	11317	37	5	Drug_B	0	Resistant
J	2	48	11586	1149	12735	37	5	Drug_B	0.2	Resistant
J	3	48	11061	1124	12185	37	5	Drug_B	0.4	Resistant
J	4	48	11752	1078	12830	37	5	Drug_B	0.6	Resistant
J	5	48	10509	1117	11626	37	5	Drug_B	0.8	Resistant
A	1	72	32670	3614	36284	37	5	Drug_A	0	Synthetic
A	2	72	14783	1878	16661	37	5	Drug_A	0.2	Synthetic
A	3	72	6228	1120	7348	37	5	Drug_A	0.4	Synthetic
A	4	72	3371	731	4102	37	5	Drug_A	0.6	Synthetic
A	5	72	1258	553	1811	37	5	Drug_A	0.8	Synthetic
A	1	72	37830	3791	41621	37	5	Drug_B	0	Synthetic
A	2	72	31348	3244	34592	37	5	Drug_B	0.2	Synthetic
A	3	72	18594	3106	21700	37	5	Drug_B	0.4	Synthetic
A	4	72	20580	2956	23536	37	5	Drug_B	0.6	Synthetic
A	5	72	15749	2959	18708	37	5	Drug_B	0.8	Synthetic
B	1	72	38035	2816	40851	37	5	Drug_A	0	Synthetic
B	2	72	18246	1972	20218	37	5	Drug_A	0.2	Synthetic
B	3	72	7941	1203	9144	37	5	Drug_A	0.4	Synthetic
B	4	72	3516	728	4244	37	5	Drug_A	0.6	Synthetic
B	5	72	1562	409	1971	37	5	Drug_A	0.8	Synthetic
B	1	72	32641	3694	36335	37	5	Drug_B	0	Synthetic
B	2	72	28952	3396	32348	37	5	Drug_B	0.2	Synthetic
B	3	72	22670	3591	26261	37	5	Drug_B	0.4	Synthetic
B	4	72	17246	3473	20719	37	5	Drug_B	0.6	Synthetic
B	5	72	13227	3024	16251	37	5	Drug_B	0.8	Synthetic
C	1	72	40201	3813	44014	37	5	Drug_A	0	Synthetic
C	2	72	14546	2146	16692	37	5	Drug_A	0.2	Synthetic
C	3	72	6536	1268	7804	37	5	Drug_A	0.4	Synthetic
C	4	72	2638	654	3292	37	5	Drug_A	0.6	Synthetic
C	5	72	1380	474	1854	37	5	Drug_A	0.8	Synthetic
C	1	72	41806	3755	45561	37	5	Drug_B	0	Synthetic
C	2	72	33645	3895	37540	37	5	Drug_B	0.2	Synthetic
C	3	72	22431	3328	25759	37	5	Drug_B	0.4	Synthetic
C	4	72	20294	3317	23611	37	5	Drug_B	0.6	Synthetic
C	5	72	14332	2732	17064	37	5	Drug_B	0.8	Synthetic
D	1	72	36207	2483	38690	37	5	Drug_A	0	Synthetic
D	2	72	15594	1786	17380	37	5	Drug_A	0.2	Synthetic
D	3	72	7800	1124	8924	37	5	Drug_A	0.4	Synthetic
D	4	72	3149	835	3984	37	5	Drug_A	0.6	Synthetic
D	5	72	1301	497	1798	37	5	Drug_A	0.8	Synthetic
D	1	72	29660	3475	33135	37	5	Drug_B	0	Synthetic
D	2	72	30258	3774	34032	37	5	Drug_B	0.2	Synthetic
D	3	72	21010	3528	24538	37	5	Drug_B	0.4	Synthetic
D	4	72	18917	3298	22215	37	5	Drug_B	0.6	Synthetic
D	5	72	14779	3299	18078	37	5	Drug_B	0.8	Synthetic
E	1	72	38052	3101	41153	37	5	Drug_A	0	Synthetic
E	2	72	14385	2477	16862	37	5	Drug_A	0.2	Synthetic
E	3	72	8695	1017	9712	37	5	Drug_A	0.4	Synthetic
E	4	72	3403	782	4185	37	5	Drug_A	0.6	Synthetic
E	5	72	1563	489	2052	37	5	Drug_A	0.8	Synthetic
E	1	72	33204	3381	36585	37	5	Drug_B	0	Synthetic
E	2	72	27638	3522	31160	37	5	Drug_B	0.2	Synthetic
E	3	72	22465	3374	25839	37	5	Drug_B	0.4	Synthetic
E	4	72	20201	3711	23912	37	5	Drug_B	0.6	Synthetic
E	5	72	12841	3008	15849	37	5	Drug_B	0.8	Synthetic
F	1	72	33702	3865	37567	37	5	Drug_A	0	Resistant
F	2	72	36379	3943	40322	37	5	Drug_A	0.2	Resistant
F	3	72	34849	3453	38302	37	5	Drug_A	0.4	Resistant
F	4	72	31661	3893	35554	37	5	Drug_A	0.6	Resistant
F	5	72	35269	2932	38201	37	5	Drug_A	0.8	Resistant
F	1	72	34428	2650	37078	37	5	Drug_B	0	Resistant
F	2	72	36480	3483	39963	37	5	Drug_B	0.2	Resistant
F	3	72	37651	3960	41611	37	5	Drug_B	0.4	Resistant
F	4	72	35495	3722	39217	37	5	Drug_B	0.6	Resistant
F	5	72	37739	3377	41116	37	5	Drug_B	0.8	Resistant
G	1	72	28996	3770	32766	37	5	Drug_A	0	Resistant
G	2	72	34752	3450	38202	37	5	Drug_A	0.2	Resistant
G	3	72	31947	3541	35488	37	5	Drug_A	0.4	Resistant
G	4	72	36992	3454	40446	37	5	Drug_A	0.6	Resistant
G	5	72	36103	3805	39908	37	5	Drug_A	0.8	Resistant
G	1	72	40132	3694	43826	37	5	Drug_B	0	Resistant
G	2	72	48750	3237	51987	37	5	Drug_B	0.2	Resistant
G	3	72	35207	3094	38301	37	5	Drug_B	0.4	Resistant
G	4	72	38192	3207	41399	37	5	Drug_B	0.6	Resistant
G	5	72	26721	3026	29747	37	5	Drug_B	0.8	Resistant
H	1	72	36861	3792	40653	37	5	Drug_A	0	Resistant
H	2	72	30898	3233	34131	37	5	Drug_A	0.2	Resistant
H	3	72	36086	3193	39279	37	5	Drug_A	0.4	Resistant
H	4	72	38540	3445	41985	37	5	Drug_A	0.6	Resistant
H	5	72	37772	3194	40966	37	5	Drug_A	0.8	Resistant
H	1	72	42220	3444	45664	37	5	Drug_B	0	Resistant
H	2	72	41330	3293	44623	37	5	Drug_B	0.2	Resistant
H	3	72	38756	3210	41966	37	5	Drug_B	0.4	Resistant
H	4	72	33116	3201	36317	37	5	Drug_B	0.6	Resistant
H	5	72	36428	3369	39797	37	5	Drug_B	0.8	Resistant
I	1	72	42229	3048	45277	37	5	Drug_A	0	Resistant
I	2	72	32606	4030	36636	37	5	Drug_A	0.2	Resistant
I	3	72	38824	2796	41620	37	5	Drug_A	0.4	Resistant
I	4	72	38416	3526	41942	37	5	Drug_A	0.6	Resistant
I	5	72	28748	3317	32065	37	5	Drug_A	0.8	Resistant
I	1	72	36532	3696	40228	37	5	Drug_B	0	Resistant
I	2	72	40089	3477	43566	37	5	Drug_B	0.2	Resistant
I	3	72	40378	3394	43772	37	5	Drug_B	0.4	Resistant
I	4	72	33458	3122	36580	37	5	Drug_B	0.6	Resistant
I	5	72	38582	2769	41351	37	5	Drug_B	0.8	Resistant
J	1	72	39077	3063	42140	37	5	Drug_A	0	Resistant
J	2	72	35282	3618	38900	37	5	Drug_A	0.2	Resistant
J	3	72	41054	2775	43829	37	5	Drug_A	0.4	Resistant
J	4	72	33646	3461	37107	37	5	Drug_A	0.6	Resistant
J	5	72	34415	3741	38156	37	5	Drug_A	0.8	Resistant
J	1	72	28961	3569	32530	37	5	Drug_B	0	Resistant
J	2	72	38155	3461	41616	37	5	Drug_B	0.2	Resistant
J	3	72	40630	3020	43650	37	5	Drug_B	0.4	Resistant
J	4	72	40653	3202	43855	37	5	Drug_B	0.6	Resistant
J	5	72	39252	3332	42584	37	5	Drug_B	0.8	Resistant
