# Supplementary material for: Quantifying differences in cell line population dynamics using CellPD
Source: BMC Syst Biol. 2016 Sep 21;10:92. doi: 10.1186/s12918-016-0337-5 (PMC5031291; doi:10.1186/s12918-016-0337-5)
Supplement: Additional file 5: — Synthetic data. This folder contains the synthetic data used for Fig. 3 and Additional file 4. Additionally, it contains the python scripts that were used to make the synthetic data, Fig. 3, and Additional file 4: Figure S9-1. (ZIP 890 kb) [file 12918_2016_337_MOESM5_ESM.zip › synthetic_data/concatenate_all_files.py]

import os
import numpy as np
from openpyxl import load_workbook

def file_len(fname, header=False):
    with open(fname) as f:
        for i, l in enumerate(f):
            pass
    if header:
        return i
    else:
        return i + 1


# First let's concatenate the files that contain the information. In this case files don't have any metadata in them
# and they all start with the name "output_time="
common_file_name = 'output_time='

first_file_flag = True

for PlateResults_file in os.listdir("./"):   # find all of the files and folders in the current working directory
    if PlateResults_file.endswith(".txt") and (PlateResults_file != 'concatenated_results.txt'):
        f = open(PlateResults_file)
        if first_file_flag:
            concatenated = open('concatenated_results.txt',mode='w')
            for line in f:
                concatenated.write(line)
            concatenated.close()
            first_file_flag = False
        else:
            concatenated = open('concatenated_results.txt',mode='a')
            f.readline()
            for line in f:
                concatenated.write(line)
            concatenated.close()
            first_file_flag = False
        f.close()
# Now we will create a CellPD input file for each cell line in this experiment

file_length = file_len('concatenated_results.txt', header=True)

f = open('concatenated_results.txt')
header = f.readline().strip('\n').split('\t')
cell_type_index = header.index('Cell Type') # this value is equal to 10 in this example

row_array = np.chararray(file_length,unicode=True,itemsize=1)
col_array = np.zeros(file_length)
time_array = np.zeros(file_length)
live_array = np.zeros(file_length)
dead_array = np.zeros(file_length)
total_array = np.zeros(file_length)
drug_array = np.chararray(file_length,unicode=True,itemsize=15)
concentration_array = np.zeros(file_length)
cell_type_array = np.chararray(file_length,unicode=True,itemsize=9)

index = 0
for line in f.readlines():
    temp = line.strip('\n').split('\t')
    row_array[index] = temp[0]
    col_array[index] = float(temp[1])
    time_array[index] = float(temp[2])
    live_array[index] = float(temp[3])
    dead_array[index] = float(temp[4])
    total_array[index] = float(temp[5])
    drug_array[index] = temp[8]
    concentration_array[index] = float(temp[9])
    cell_type_array[index] = temp[10]
    index += 1

for current_line in list(np.unique(cell_type_array)):
    dest_filename = current_line
    wb = load_workbook(filename='_template.xlsx')
    wb.get_sheet_by_name("Preferences").cell("B9").value = dest_filename
    wb.get_sheet_by_name("Metadata").cell("D11").value = current_line
    wb.get_sheet_by_name("Metadata").cell("D12").value = current_line
    wb.get_sheet_by_name("Metadata").cell("D26").value = current_line + 'cells grown under multiple environmental conditions'
    wb.get_sheet_by_name("Metadata").cell("D26").value = current_line + 'cells grown under multiple environmental conditions'
    wb.get_sheet_by_name("Metadata").cell("B29").value = 'Total+Viability'
    wb.get_sheet_by_name("Metadata").cell("B32").value = 'Multiple environmental conditions'
    wb.get_sheet_by_name("Total+Viability").cell("F1").value = 'Drug name'
    wb.get_sheet_by_name("Total+Viability").cell("G1").value = 'Drug concentration'
    for i in range(len(cell_type_array)):
        # print(cell_type_array[i],current_line,cell_type_array[i] == current_line)
        if cell_type_array[i] == current_line:
            wb.get_sheet_by_name("Total+Viability").append([row_array[i],col_array[i],time_array[i],total_array[i],live_array[i],drug_array[i],concentration_array[i]])
    wb.save(filename=dest_filename+'.xlsx')
