# Supplementary material for: Quantifying differences in cell line population dynamics using CellPD
Source: BMC Syst Biol. 2016 Sep 21;10:92. doi: 10.1186/s12918-016-0337-5 (PMC5031291; doi:10.1186/s12918-016-0337-5)
Supplement: Additional file 5: — Synthetic data. This folder contains the synthetic data used for Fig. 3 and Additional file 4. Additionally, it contains the python scripts that were used to make the synthetic data, Fig. 3, and Additional file 4: Figure S9-1. (ZIP 890 kb) [file 12918_2016_337_MOESM5_ESM.zip › synthetic_data/files/citation.txt]

<p>We fit the data to several growth models using CellPD (Version 1.0), which uses the Levenberg-Marquardt algorithm to perfomr a least-squares fit of several mathematical models to data (Juarez et al., 2016).</p>
<p>E. F. Juarez et al., <i>Quantifying differences in cell line population dynamics using CellPD</i>, Cell Systems (2016, in review)</p>
