# Supplementary material for: Quantifying differences in cell line population dynamics using CellPD
Source: BMC Syst Biol. 2016 Sep 21;10:92. doi: 10.1186/s12918-016-0337-5 (PMC5031291; doi:10.1186/s12918-016-0337-5)
Supplement: Additional file 5: — Synthetic data. This folder contains the synthetic data used for Fig. 3 and Additional file 4. Additionally, it contains the python scripts that were used to make the synthetic data, Fig. 3, and Additional file 4: Figure S9-1. (ZIP 890 kb) [file 12918_2016_337_MOESM5_ESM.zip › synthetic_data/files/flow_cytometry/flow_cytometry_plane.tex]

\documentclass{article}
\begin{document}
\thispagestyle{empty}
\begin{eqnarray*}
\frac{d[G_0G_1]}{dt} &=& 2[\rm{r}\_{G_2M}][G_2M] - [\rm{r}\_{G_0G_1}][G_0G_1]\\
\frac{d[S]}{dt} &=& [\rm{r}\_{G_0G_1}][G_0G_1]-[\rm{r}\_S][S]\\
\frac{d[G_2M]}{dt} &=& [\rm{r}\_S][S] - [\rm{r}\_{G_2M}][G_2M]
\end{eqnarray*}
\end{document}
