# Supplementary material for: Quantifying differences in cell line population dynamics using CellPD
Source: BMC Syst Biol. 2016 Sep 21;10:92. doi: 10.1186/s12918-016-0337-5 (PMC5031291; doi:10.1186/s12918-016-0337-5)
Supplement: Additional file 5: — Synthetic data. This folder contains the synthetic data used for Fig. 3 and Additional file 4. Additionally, it contains the python scripts that were used to make the synthetic data, Fig. 3, and Additional file 4: Figure S9-1. (ZIP 890 kb) [file 12918_2016_337_MOESM5_ESM.zip › synthetic_data/files/flow_cytometry_dead/flow_cytometry_dead_eqn.tex]

\documentclass{article}
\begin{document}
\thispagestyle{empty}
\begin{eqnarray}
\frac{d[G_0G_1]}{dt} &=& 2\textrm{r}_{G_2M}[G_2M] - \textrm{r}_{G_0G_1}[G_0G_1]-\textrm{death\_rate}[G_0G_1]\\
\frac{d[S]}{dt} &=& \textrm{r}_{G_0G_1}[G_0G_1]-\textrm{r}_S[S]-\textrm{death\_rate}[S]\\
\frac{d[G_2M]}{dt} &=& \textrm{r}_S[S] - \textrm{r}_{G_2M}[G_2M]-\textrm{death\_rate}[G_2M]\\
\frac{d[\textrm{Dead}]}{dt} &=& \textrm{death\_rate}[\textrm{Live}] - \textrm{clearance\_rate}[\textrm{Dead}]\\
\lbrack \textrm{Live}\rbrack &=& [G_0G_1] + [S] + [G_2M]
\end{eqnarray}
\end{document}
