# Supplementary material for: Quantifying differences in cell line population dynamics using CellPD
Source: BMC Syst Biol. 2016 Sep 21;10:92. doi: 10.1186/s12918-016-0337-5 (PMC5031291; doi:10.1186/s12918-016-0337-5)
Supplement: Additional file 5: — Synthetic data. This folder contains the synthetic data used for Fig. 3 and Additional file 4. Additionally, it contains the python scripts that were used to make the synthetic data, Fig. 3, and Additional file 4: Figure S9-1. (ZIP 890 kb) [file 12918_2016_337_MOESM5_ESM.zip › synthetic_data/files/list_of_tokens.txt]

{0[MCDS_label]:s}
{0[MCDS_name]:s}
{0[cell_description]:s}
{0[tool_name]:s}
{0[version]:1.1f}
{0[data_url]:s}
{0[short_date]:s}
{0[long_date]:s}
{0[user_ORCID]:s}
{0[user_given_names]:s}
{0[user_family_name]:s}
{0[user_email]:s}
{0[user_url]:s}
{0[CLO_id]:7d}
{0[BTO_id]:7d}
{0[cell_species]:s}
{0[cell_organ]:s}
{0[cell_disease]:s}
{0[cell_morphology]:s}
{0[experiment_oxygenation_type]:s}
{0[experiemnt_oxygenation_measurement_type]:s}
{0[experiment_oxygenation]:s}
{0[cell_cycle_models]:s}

=================================

filename+"_MCDS_template.txt"
---------
flow_cytometry

{0[model_name]:s}
{0[model_number]:s}
{0[param_name]:s}
{0[param_number]:d}
{0[param_units]:s}
{0[param_stderr]:1.3g}
{0[param_value]:1.3g}

flow_cytometry_dead

{0[model_name]:s}
{0[model_number]:s}
{0[param_name]:s}
{0[param_number]:d}
{0[param_units]:s}
{0[param_stderr]:1.3g}
{0[param_value]:1.3g}
cell_death type="{0[death_type]:s}
{0[death_units]:s}
{0[death_value]:1.3g}
{0[death_stderr]:1.3g}

flow_cytometry_dead_logistic

{0[model_name]:s}
{0[model_number]:s}
{0[param_name]:s}
{0[param_number]:d}
{0[param_units]:s}
{0[param_stderr]:1.3g}
{0[param_value]:1.3g}

cell_death type="{0[death_type]:s}
{0[death_units]:s}
{0[death_value]:1.3g}
{0[death_stderr]:1.3g}

{0[arrest_units]:1.3g}
{0[arrest_stderr]:1.3g}
{0[arrest_value]:1.3g}

flow_cytometry_logistic

{0[model_name]:s}
{0[model_number]:s}
{0[param_name]:s}
{0[param_number]:d}
{0[param_units]:s}
{0[param_stderr]:1.3g}
{0[param_value]:1.3g}

{0[arrest_units]:1.3g}
{0[arrest_stderr]:1.3g}
{0[arrest_value]:1.3g}
