# Supplementary material for: Quantifying differences in cell line population dynamics using CellPD
Source: BMC Syst Biol. 2016 Sep 21;10:92. doi: 10.1186/s12918-016-0337-5 (PMC5031291; doi:10.1186/s12918-016-0337-5)
Supplement: Additional file 5: — Synthetic data. This folder contains the synthetic data used for Fig. 3 and Additional file 4. Additionally, it contains the python scripts that were used to make the synthetic data, Fig. 3, and Additional file 4: Figure S9-1. (ZIP 890 kb) [file 12918_2016_337_MOESM5_ESM.zip › synthetic_data/files/matplotlibrc]

### MATPLOTLIBRC FORMAT
#
# This file is best viewed in a editor which supports python mode
# syntax highlighting. Blank lines, or lines starting with a comment
# symbol, are ignored, as are trailing comments.  Other lines must
# have the format
#    key : val # optional comment
#
# Colors: for the color values below, you can either use - a
# matplotlib color string, such as r, k, or b - an rgb tuple, such as
# (1.0, 0.5, 0.0) - a hex string, such as ff00ff or #ff00ff - a scalar
# grayscale intensity such as 0.75 - a legal html color name, eg red,
# blue, darkslategray

#### CONFIGURATION BEGINS HERE

# the default backend; one of GTK GTKAgg GTKCairo GTK3Agg GTK3Cairo
# CocoaAgg MacOSX Qt4Agg TkAgg WX WXAgg Agg Cairo GDK PS PDF SVG
# Template
# You can also deploy your own backend outside of matplotlib by
# referring to the module name (which must be in the PYTHONPATH) as
# 'module://my_backend'
backend      : tkagg

# If you are using the Qt4Agg backend, you can choose here
# to use the PyQt4 bindings or the newer PySide bindings to
# the underlying Qt4 toolkit.
# backend.qt4 : PyQt4        # PyQt4 | PySide

# Note that this can be overridden by the environment variable
# QT_API used by Enthought Tool Suite (ETS); valid values are
# 'pyqt' and 'pyside'.  The 'pyqt' setting has the side effect of
# forcing the use of Version 2 API for QString and QVariant.

# The port to use for the web server in the WebAgg backend.
webagg.port : 8888

# If webagg.port is unavailable, a number of other random ports will
# be tried until one that is available is found.
webagg.port_retries : 50

# When True, open the webbrowser to the plot that is shown
webagg.open_in_browser : True

# if you are running pyplot inside a GUI and your backend choice
# conflicts, we will automatically try to find a compatible one for
# you if backend_fallback is True
backend_fallback: True

# interactive  : True
#toolbar      : toolbar2   # None | toolbar2  ('classic' is deprecated)
#timezone     : UTC        # a pytz timezone string, eg US/Central or Europe/Paris

# Where your matplotlib data lives if you installed to a non-default
# location.  This is where the matplotlib fonts, bitmaps, etc reside
#datapath : /home/jdhunter/mpldata


### LINES
# See http://matplotlib.org/api/artist_api.html#module-matplotlib.lines for more
# information on line properties.
lines.linewidth   : 2.0     # line width in points
lines.linestyle   : -       # solid line
lines.color       : black    # has no affect on plot(); see axes.color_cycle
lines.marker      : None    # the default marker
lines.markeredgewidth  : 2.0     # the line width around the marker symbol
lines.markersize  : 7.0            # markersize, in points
#lines.dash_joinstyle : miter        # miter|round|bevel
lines.dash_capstyle : round          # butt|round|projecting
lines.solid_joinstyle : round       # miter|round|bevel
lines.solid_capstyle : projecting   # butt|round|projecting
lines.antialiased : True         # render lines in antialised (no jaggies)

### PATCHES
# Patches are graphical objects that fill 2D space, like polygons or
# circles.  See
# http://matplotlib.org/api/artist_api.html#module-matplotlib.patches
# information on patch properties
patch.linewidth        : 1.0     # edge width in points
patch.facecolor        : 0.75
patch.edgecolor        : 0.5
patch.antialiased      : True    # render patches in antialised (no jaggies)

### FONT
#
# font properties used by text.Text.  See
# http://matplotlib.org/api/font_manager_api.html for more
# information on font properties.  The 6 font properties used for font
# matching are given below with their default values.
#
# The font.family property has five values: 'serif' (e.g., Times),
# 'sans-serif' (e.g., Helvetica), 'cursive' (e.g., Zapf-Chancery),
# 'fantasy' (e.g., Western), and 'monospace' (e.g., Courier).  Each of
# these font families has a default list of font names in decreasing
# order of priority associated with them.  When text.usetex is False,
# font.family may also be one or more concrete font names.
#
# The font.style property has three values: normal (or roman), italic
# or oblique.  The oblique style will be used for italic, if it is not
# present.
#
# The font.variant property has two values: normal or small-caps.  For
# TrueType fonts, which are scalable fonts, small-caps is equivalent
# to using a font size of 'smaller', or about 83% of the current font
# size.
#
# The font.weight property has effectively 13 values: normal, bold,
# bolder, lighter, 100, 200, 300, ..., 900.  Normal is the same as
# 400, and bold is 700.  bolder and lighter are relative values with
# respect to the current weight.
#
# The font.stretch property has 11 values: ultra-condensed,
# extra-condensed, condensed, semi-condensed, normal, semi-expanded,
# expanded, extra-expanded, ultra-expanded, wider, and narrower.  This
# property is not currently implemented.
#
# The font.size property is the default font size for text, given in pts.
# 12pt is the standard value.
#
# font.family         : sans-serif
# font.style          : normal
# font.variant        : normal
# font.weight         : medium
# font.stretch        : normal
# note that font.size controls default text sizes.  To configure
# special text sizes tick labels, axes, labels, title, etc, see the rc
# settings for axes and ticks. Special text sizes can be defined
# relative to font.size, using the following values: xx-small, x-small,
# small, medium, large, x-large, xx-large, larger, or smaller
font.size           : 12.0
font.serif          : Bookerly, Source Serif Pro, Times, Palatino, New Century Schoolbook, Bookman, Computer Modern Roman
font.sans-serif     : Source Sans Pro, Arial, Helvetica, Avant Garde, Computer Modern Sans serif
font.cursive        : Zapf Chancery, Sand, cursive
font.fantasy        : Comic Sans MS, Chicago, Charcoal, Impact, Western, fantasy
font.monospace      : Source Code Pro, Courier, Computer Modern Typewriter

### TEXT
# text properties used by text.Text.  See
# http://matplotlib.org/api/artist_api.html#module-matplotlib.text for more
# information on text properties

text.color          : black

### LaTeX customizations. See http://www.scipy.org/Wiki/Cookbook/Matplotlib/UsingTex
text.usetex         : False  								# use latex for all text handling. The following fonts
															# are supported through the usual rc parameter settings:
															# new century schoolbook, bookman, times, palatino,
															# zapf chancery, charter, serif, sans-serif, helvetica,
															# avant garde, courier, monospace, computer modern roman,
															# computer modern sans serif, computer modern typewriter
															# If another font is desired which can loaded using the
															# LaTeX \usepackage command, please inquire at the
															# matplotlib mailing list
#text.latex.unicode : False # use 'ucs' and 'inputenc' LaTeX packages for handling
														# unicode strings.
#text.latex.preamble :  # IMPROPER USE OF THIS FEATURE WILL LEAD TO LATEX FAILURES
														# AND IS THEREFORE UNSUPPORTED. PLEASE DO NOT ASK FOR HELP
														# IF THIS FEATURE DOES NOT DO WHAT YOU EXPECT IT TO.
														# preamble is a comma separated list of LaTeX statements
														# that are included in the LaTeX document preamble.
														# An example:
														# text.latex.preamble : \usepackage{bm},\usepackage{euler}
														# The following packages are always loaded with usetex, so
														# beware of package collisions: color, geometry, graphicx,
														# type1cm, textcomp. Adobe Postscript (PSSNFS) font packages
														# may also be loaded, depending on your font settings

# text.dvipnghack : True      # some versions of dvipng don't handle alpha
														 # channel properly.  Use True to correct
														 # and flush ~/.matplotlib/tex.cache
														 # before testing and False to force
														 # correction off.  None will try and
														 # guess based on your dvipng version

# text.hinting : 'auto' # May be one of the following:
											 #   'none': Perform no hinting
											 #   'auto': Use freetype's autohinter
											 #   'native': Use the hinting information in the
											 #             font file, if available, and if your
											 #             freetype library supports it
											 #   'either': Use the native hinting information,
											 #             or the autohinter if none is available.
											 # For backward compatibility, this value may also be
											 # True === 'auto' or False === 'none'.
# text.hinting_factor : 16 # Specifies the amount of softness for hinting in the
												 # horizontal direction.  A value of 1 will hint to full
												 # pixels.  A value of 2 will hint to half pixels etc.

#text.antialiased : True # If True (default), the text will be antialiased.
												 # This only affects the Agg backend.

# The following settings allow you to select the fonts in math mode.
# They map from a TeX font name to a fontconfig font pattern.
# These settings are only used if mathtext.fontset is 'custom'.
# Note that this 'custom' mode is unsupported and may go away in the
# future.
#mathtext.cal : cursive
#mathtext.rm  : serif
#mathtext.tt  : monospace
#mathtext.it  : serif:italic
#mathtext.bf  : serif:bold
#mathtext.sf  : sans
#mathtext.fontset : cm # Should be 'cm' (Computer Modern), 'stix',
											 # 'stixsans' or 'custom'
#mathtext.fallback_to_cm : True  # When True, use symbols from the Computer Modern
																 # fonts when a symbol can not be found in one of
																 # the custom math fonts.

mathtext.default : regular 					# The default font to use for math.
											 # Can be any of the LaTeX font names, including
											 # the special name 'regular' for the same font
											 # used in regular text.

### AXES
# default face and edge color, default tick sizes,
# default fontsizes for ticklabels, and so on.  See
# http://matplotlib.org/api/axes_api.html#module-matplotlib.axes
#axes.hold           : True    # whether to clear the axes by default on
axes.facecolor      : white   # axes background color
#axes.edgecolor      : black   # axes edge color
#axes.linewidth      : 1.0     # edge linewidth
axes.grid           : True   # display grid or not
axes.titlesize      : 18.0   # fontsize of the axes title
axes.labelsize      : 14.0  # fontsize of the x any y labels
#axes.labelweight    : normal  # weight of the x and y labels
#axes.labelcolor     : black
axes.axisbelow      : True   # whether axis gridlines and ticks are below
															# the axes elements (lines, text, etc)
axes.formatter.limits : -2, 2 # use scientific notation if log10
															 # of the axis range is smaller than the
															 # first or larger than the second
#axes.formatter.use_locale : False # When True, format tick labels
																	 # according to the user's locale.
																	 # For example, use ',' as a decimal
																	 # separator in the fr_FR locale.
axes.formatter.use_mathtext : True # When True, use mathtext for scientific
																		 # notation.
#axes.unicode_minus  : True    # use unicode for the minus symbol
															 # rather than hyphen.  See
															 # http://en.wikipedia.org/wiki/Plus_and_minus_signs#Character_codes
axes.color_cycle    : 5DA5DA, FAA43A, 60BD68, F17CB0, B2912F, B276B2, DECF3F, F15854, 4D4D4D
										# 5DA5DA (blue)
										# FAA43A (orange)
										# 60BD68 (green)
										# F17CB0 (pink)
										# B2912F (brown)
										# B276B2 (purple)
										# DECF3F (yellow)
										# F15854 (red)
										# 4D4D4D (gray)

axes.xmargin        : 0  # x margin.  See `axes.Axes.margins`
axes.ymargin        : 0  # y margin See `axes.Axes.margins`

polaraxes.grid      : True    # display grid on polar axes
#axes3d.grid         : True    # display grid on 3d axes

### TICKS
# see http://matplotlib.org/api/axis_api.html#matplotlib.axis.Tick
xtick.major.size     : 4      # major tick size in points
xtick.minor.size     : 2      # minor tick size in points
xtick.major.width    : 1    # major tick width in points
xtick.minor.width    : 1    # minor tick width in points
xtick.major.pad      : 6      # distance to major tick label in points
#xtick.minor.pad      : 4      # distance to the minor tick label in points
#xtick.color          : k      # color of the tick labels
#xtick.labelsize      : medium # fontsize of the tick labels
xtick.direction      : out     # direction: in, out, or inout

ytick.major.size     : 4      # major tick size in points
ytick.minor.size     : 2      # minor tick size in points
ytick.major.width    : 1    # major tick width in points
ytick.minor.width    : 1    # minor tick width in points
ytick.major.pad      : 6      # distance to major tick label in points
#ytick.minor.pad      : 4      # distance to the minor tick label in points
#ytick.color          : k      # color of the tick labels
#ytick.labelsize      : medium # fontsize of the tick labels
ytick.direction      : out     # direction: in, out, or inout


### GRIDS
grid.color       :   0.7   # grid color
grid.linestyle   :   solid    
# grid.linewidth   :   0.5     # in points
grid.alpha       :   0.2     # transparency, between 0.0 and 1.0

### Legend
#legend.fancybox      : False  # if True, use a rounded box for the
															 # legend, else a rectangle
#legend.isaxes        : True
legend.numpoints     : 1      # the number of points in the legend line
#legend.fontsize      : large
#legend.borderpad     : 0.5    # border whitespace in fontsize units
#legend.markerscale   : 1.0    # the relative size of legend markers vs. original
# the following dimensions are in axes coords
#legend.labelspacing  : 0.5    # the vertical space between the legend entries in fraction of fontsize
#legend.handlelength  : 2.     # the length of the legend lines in fraction of fontsize
#legend.handleheight  : 0.7     # the height of the legend handle in fraction of fontsize
#legend.handletextpad : 0.8    # the space between the legend line and legend text in fraction of fontsize
#legend.borderaxespad : 0.5   # the border between the axes and legend edge in fraction of fontsize
#legend.columnspacing : 2.    # the border between the axes and legend edge in fraction of fontsize
#legend.shadow        : False
#legend.frameon       : True   # whether or not to draw a frame around legend
#legend.scatterpoints : 3 # number of scatter points

### FIGURE
# See http://matplotlib.org/api/figure_api.html#matplotlib.figure.Figure
figure.figsize   : 6, 4    # figure size in inches
figure.dpi       : 150      # figure dots per inch
figure.facecolor : white    # figure facecolor; 0.75 is scalar gray
#figure.edgecolor : white   # figure edgecolor
figure.autolayout : True  # When True, automatically adjust subplot
														# parameters to make the plot fit the figure
figure.max_open_warning : 40  # The maximum number of figures to open through
															 # the pyplot interface before emitting a warning.
															 # If less than one this feature is disabled.

# The figure subplot parameters.  All dimensions are a fraction of the
# figure width or height
#figure.subplot.left    : 0.125  # the left side of the subplots of the figure
#figure.subplot.right   : 0.9    # the right side of the subplots of the figure
#figure.subplot.bottom  : 0.1    # the bottom of the subplots of the figure
#figure.subplot.top     : 0.9    # the top of the subplots of the figure
#figure.subplot.wspace  : 0.2    # the amount of width reserved for blank space between subplots
#figure.subplot.hspace  : 0.2    # the amount of height reserved for white space between subplots

### IMAGES
#image.aspect : equal             # equal | auto | a number
#image.interpolation  : bilinear  # see help(imshow) for options
#image.cmap   : jet               # gray | jet etc...
#image.lut    : 256               # the size of the colormap lookup table
#image.origin : upper             # lower | upper
#image.resample  : False

### CONTOUR PLOTS
#contour.negative_linestyle :  dashed # dashed | solid

### Agg rendering
### Warning: experimental, 2008/10/10
#agg.path.chunksize : 0           # 0 to disable; values in the range
																	# 10000 to 100000 can improve speed slightly
																	# and prevent an Agg rendering failure
																	# when plotting very large data sets,
																	# especially if they are very gappy.
																	# It may cause minor artifacts, though.
																	# A value of 20000 is probably a good
																	# starting point.
### SAVING FIGURES
#path.simplify : True   # When True, simplify paths by removing 'invisible'
												# points to reduce file size and increase rendering
												# speed
#path.simplify_threshold : 0.1  # The threshold of similarity below which
																# vertices will be removed in the simplification
																# process
#path.snap : True # When True, rectilinear axis-aligned paths will be snapped to
									# the nearest pixel when certain criteria are met.  When False,
									# paths will never be snapped.
#path.sketch : None # May be none, or a 3-tuple of the form (scale, length,
										# randomness).
										# *scale* is the amplitude of the wiggle
										# perpendicular to the line (in pixels).  *length*
										# is the length of the wiggle along the line (in
										# pixels).  *randomness* is the factor by which
										# the length is randomly scaled.

# the default savefig params can be different from the display params
# e.g., you may want a higher resolution, or to make the figure
# background white
savefig.dpi         : 300      # figure dots per inch
savefig.format      : png      # png, ps, pdf, svg
savefig.bbox        : standard # 'tight' or 'standard'.
savefig.pad_inches  : 0.1      # Padding to be used when bbox is set to 'tight'
savefig.jpeg_quality: 95       # when a jpeg is saved, the default quality parameter.

# Set the verbose flags.  This controls how much information
# matplotlib gives you at runtime and where it goes.  The verbosity
# levels are: silent, helpful, debug, debug-annoying.  Any level is
# inclusive of all the levels below it.  If your setting is 'debug',
# you'll get all the debug and helpful messages.  When submitting
# problems to the mailing-list, please set verbose to 'helpful' or 'debug'
# and paste the output into your report.
#
# The 'fileo' gives the destination for any calls to verbose.report.
# These objects can a filename, or a filehandle like sys.stdout.
#
# You can override the rc default verbosity from the command line by
# giving the flags --verbose-LEVEL where LEVEL is one of the legal
# levels, eg --verbose-helpful.
#
# You can access the verbose instance in your code
#   from matplotlib import verbose.
verbose.level  : silent      # one of silent, helpful, debug, debug-annoying
verbose.fileo  : sys.stdout  # a log filename, sys.stdout or sys.stderr

# Event keys to interact with figures/plots via keyboard.
# Customize these settings according to your needs.
# Leave the field(s) empty if you don't need a key-map. (i.e., fullscreen : '')

#keymap.fullscreen : f               # toggling
#keymap.home : h, r, home            # home or reset mnemonic
#keymap.back : left, c, backspace    # forward / backward keys to enable
#keymap.forward : right, v           #   left handed quick navigation
#keymap.pan : p                      # pan mnemonic
#keymap.zoom : o                     # zoom mnemonic
#keymap.save : s                     # saving current figure
#keymap.quit : ctrl+w, cmd+w         # close the current figure
#keymap.grid : g                     # switching on/off a grid in current axes
#keymap.yscale : l                   # toggle scaling of y-axes ('log'/'linear')
#keymap.xscale : L, k                # toggle scaling of x-axes ('log'/'linear')
#keymap.all_axes : a                 # enable all axes

# Control location of examples data files
#examples.directory : ''   # directory to look in for custom installation

###ANIMATION settings
#animation.writer : ffmpeg         # MovieWriter 'backend' to use
#animation.codec : mp4             # Codec to use for writing movie
#animation.bitrate: -1             # Controls size/quality tradeoff for movie.
																	 # -1 implies let utility auto-determine
#animation.frame_format: 'png'     # Controls frame format used by temp files
#animation.ffmpeg_path: 'ffmpeg'   # Path to ffmpeg binary. Without full path
																	 # $PATH is searched
#animation.ffmpeg_args: ''         # Additional arguments to pass to ffmpeg
#animation.avconv_path: 'avconv'   # Path to avconv binary. Without full path
																	 # $PATH is searched
#animation.avconv_args: ''         # Additional arguments to pass to avconv
#animation.mencoder_path: 'mencoder'
																	 # Path to mencoder binary. Without full path
																	 # $PATH is searched
#animation.mencoder_args: ''       # Additional arguments to pass to mencoder
