# Supplementary material for: Quantifying differences in cell line population dynamics using CellPD
Source: BMC Syst Biol. 2016 Sep 21;10:92. doi: 10.1186/s12918-016-0337-5 (PMC5031291; doi:10.1186/s12918-016-0337-5)
Supplement: Additional file 5: — Synthetic data. This folder contains the synthetic data used for Fig. 3 and Additional file 4. Additionally, it contains the python scripts that were used to make the synthetic data, Fig. 3, and Additional file 4: Figure S9-1. (ZIP 890 kb) [file 12918_2016_337_MOESM5_ESM.zip › synthetic_data/files/xml_models_template.txt]

				<cell_cycle model="{0[model_name]:s}" ID="{0[model_number]:s}">
					<cell_cycle_phase name="all" ID="0">
						<birth_rate units="1/hour" measurement_type="inferred" standard_deviation="%1.2e" standard_error_of_the_mean ="%1.2e" median="%1.2e" min="%1.2e" max="%1.2e" range="%1.2e %1.2e" interquartile_range="%1.2e %1.2e">
						%1.2e
						</birth_rate>
						<duration units="hour" measurement_type="inferred" standard_deviation="%1.2e" standard_error_of_the_mean ="%1.2e" median="%1.2e" min="%1.2e" max="%1.2e" range="%1.2e %1.2e" interquartile_range="%1.2e %1.2e">
						%1.2e
						</duration> 
						<cell_cycle_arrest>
							<condition type="maximum_cell_density" units="1/micron^2" measurement_type="inferred" standard_deviation="%1.2e" standard_error_of_the_mean ="%1.2e" median="%1.2e" min="%1.2e" max="%1.2e" range="%1.2e %1.2e" interquartile_range="%1.2e %1.2e">
							%1.2e
							</condition>
						</cell_cycle_arrest>
					</cell_cycle_phase>
				</cell_cycle>
				<cell_death type="apoptosis">
					<duration units="hour" measurement_type="estimated">
					24
					</duration> 
				</cell_death>
