# Supplementary material for: Quantifying differences in cell line population dynamics using CellPD
Source: BMC Syst Biol. 2016 Sep 21;10:92. doi: 10.1186/s12918-016-0337-5 (PMC5031291; doi:10.1186/s12918-016-0337-5)
Supplement: Additional file 5: — Synthetic data. This folder contains the synthetic data used for Fig. 3 and Additional file 4. Additionally, it contains the python scripts that were used to make the synthetic data, Fig. 3, and Additional file 4: Figure S9-1. (ZIP 890 kb) [file 12918_2016_337_MOESM5_ESM.zip › synthetic_data/make_synthetic_data.py]

import numpy as np
from lmfit import Parameters
from scipy.integrate import odeint
np.random.seed(1)

def pkpd(y, t, params):

    # Live Cell Counts + Viability
    # Requires six parameters: [birth_rate, death_rate, clearance_rate, carrying_capacity, cytostaticity, citotoxicity]
    L = y[0]
    D = y[1]

    birth_rate = params["birth_rate"].value
    death_rate = params["death_rate"].value
    clearance_rate = params["clearance_rate"].value
    carrying_capacity = params["carrying_capacity"].value
    cytostaticity = params["Tcs"].value
    citotoxicity = params["Tct"].value
    sensitivity_1 = params["Scs"].value
    sensitivity_2 = params["Sct"].value
    concentration = params["Concentration"].value

    dL = birth_rate * (1 - L / carrying_capacity) * (1 - sensitivity_1*cytostaticity*concentration) * L - death_rate * (1 + sensitivity_2*citotoxicity*concentration) * L
    dD = death_rate * (1 + sensitivity_2*citotoxicity*concentration) * L - clearance_rate * D

    return [dL, dD]

def sampled_output(model_name,params,times):

    PERCENT_ERROR = 0.10

    if times < 1:
        t = np.linspace(0, times+1, 101)
        y = odeint(model_name, [params['seeding_cells_live'], params['seeding_cells_dead']], t,args=(params,))
        return np.floor(np.random.normal(loc=y[0], scale=y[0]*PERCENT_ERROR)).astype(int)
    else:
        t = np.linspace(0, times, 101)
        y = odeint(model_name, [params['seeding_cells_live'], params['seeding_cells_dead']], t,args=(params,))
        return np.floor(np.random.normal(loc=y[-1], scale=y[-1]*PERCENT_ERROR)).astype(int)


def write_well(file,row,column,time,output,compound,concentration,cell_type):
    file.write(row + '\t' + column + '\t' + str(time) + '\t' + str(output[0]) + '\t' + str(output[1]) + '\t' +
               str(output[0]+output[1]) + '\t' + '37' + '\t' + '5' + '\t' + compound + '\t' + concentration +
               '\t' + cell_type + '\n')
    return

def write_row(file,model,parameters,time,row,cell_type):
    # np.random.seed(0)

    ####################################################################################################################
    # Drug 1: Cytostatic
    compound = 'Drug_A'
    parameters['Tcs'].value = 1.0
    parameters['Tct'].value = 0.20

    parameters['Concentration'].value = 0.0
    output = sampled_output(model,parameters,time)
    column = 1
    write_well(file,row,str(column),time,output,compound,str(parameters['Concentration'].value),cell_type)

    parameters['Concentration'].value = 0.2
    output = sampled_output(model, parameters, time)
    column += 1
    write_well(file, row, str(column), time, output, compound, str(parameters['Concentration'].value), cell_type)

    parameters['Concentration'].value = 0.4
    output = sampled_output(model, parameters, time)
    column += 1
    write_well(file, row, str(column), time, output, compound, str(parameters['Concentration'].value), cell_type)

    parameters['Concentration'].value = 0.6
    output = sampled_output(model, parameters, time)
    column += 1
    write_well(file, row, str(column), time, output, compound, str(parameters['Concentration'].value), cell_type)

    parameters['Concentration'].value = 0.8
    output = sampled_output(model, parameters, time)
    column += 1
    write_well(file, row, str(column), time, output, compound, str(parameters['Concentration'].value), cell_type)

    ####################################################################################################################
    # Drug 2: Cytotoxic drug
    compound = 'Drug_B'
    parameters['Tcs'].value = 0.20
    parameters['Tct'].value = 1.0

    parameters['Concentration'].value = 0.0
    output = sampled_output(model,parameters,time)
    column = 1
    write_well(file,row,str(column),time,output,compound,str(parameters['Concentration'].value),cell_type)

    parameters['Concentration'].value = 0.2
    output = sampled_output(model, parameters, time)
    column += 1
    write_well(file, row, str(column), time, output, compound, str(parameters['Concentration'].value), cell_type)

    parameters['Concentration'].value = 0.4
    output = sampled_output(model, parameters, time)
    column += 1
    write_well(file, row, str(column), time, output, compound, str(parameters['Concentration'].value), cell_type)

    parameters['Concentration'].value = 0.6
    output = sampled_output(model, parameters, time)
    column += 1
    write_well(file, row, str(column), time, output, compound, str(parameters['Concentration'].value), cell_type)

    parameters['Concentration'].value = 0.8
    output = sampled_output(model, parameters, time)
    column += 1
    write_well(file, row, str(column), time, output, compound, str(parameters['Concentration'].value), cell_type)

    # ####################################################################################################################
    # # Drug 3: Cytostatic and cytotoxic drug
    # compound = 'STATOXliplatin'
    # parameters['Tcs'].value = 1.0
    # parameters['Tct'].value = 1.0
    #
    # parameters['Concentration'].value = 0.0
    # output = sampled_output(model,parameters,time)
    # column = 1
    # write_well(file,row,str(column),time,output,compound,str(parameters['Concentration'].value),cell_type)
    #
    # parameters['Concentration'].value = 0.2
    # output = sampled_output(model,parameters,time)
    # column += 1
    # write_well(file,row,str(column),time,output,compound,str(parameters['Concentration'].value),cell_type)
    #
    # parameters['Concentration'].value = 0.4
    # output = sampled_output(model,parameters,time)
    # column += 1
    # write_well(file,row,str(column),time,output,compound,str(parameters['Concentration'].value),cell_type)
    #
    # parameters['Concentration'].value = 0.6
    # output = sampled_output(model,parameters,time)
    # column += 1
    # write_well(file,row,str(column),time,output,compound,str(parameters['Concentration'].value),cell_type)
    #
    # parameters['Concentration'].value = 0.8
    # output = sampled_output(model,parameters,time)
    # column += 1
    # write_well(file,row,str(column),time,output,compound,str(parameters['Concentration'].value),cell_type)
    #
    # parameters['Concentration'].value = 1.0
    # output = sampled_output(model,parameters,time)
    # column += 1
    # write_well(file,row,str(column),time,output,compound,str(parameters['Concentration'].value),cell_type)
    return

synthetic_parameters = Parameters()
synthetic_parameters.add('birth_rate', value= 5.5e-2, min=0)
synthetic_parameters.add('death_rate', value= 0.5e-2, min=0)
synthetic_parameters.add('clearance_rate', value= 2e-3, min=0)
synthetic_parameters.add('carrying_capacity', value= 1e9, min=0)
synthetic_parameters.add('seeding_cells_live', value= 1e3, min=0)
synthetic_parameters.add('seeding_cells_dead', value= 1e1, min=0)
synthetic_parameters.add('Tcs', value= 0, min=0)
synthetic_parameters.add('Tct', value= 0, min=0)
synthetic_parameters.add('Scs', value= 1, min=0)
synthetic_parameters.add('Sct', value= 1, min=0)
synthetic_parameters.add('Concentration', value= 1, min=0)


times = [0,24,48,72]

for time in times:
    print(time)
    f = open('output_time='+str(time)+'.txt',mode='w')
    f.write('row\tcolumn\ttime(h)\tLive\tDead\tNumber of Objects\tTemperature\tCO2\tCompound\tConcentration\tCell Type\n')

    ########################################################################################################################

    # Sensitive to cystostatic drugs and sensitive cytotoxic drugs
    cell_type = 'Synthetic'
    synthetic_parameters['Scs'].value = 1
    synthetic_parameters['Sct'].value = 1

    row_ID = 'A'
    write_row(f,pkpd,synthetic_parameters,time,row_ID,cell_type)
    row_ID = 'B'
    write_row(f,pkpd,synthetic_parameters,time,row_ID,cell_type)
    row_ID = 'C'
    write_row(f,pkpd,synthetic_parameters,time,row_ID,cell_type)
    row_ID = 'D'
    write_row(f,pkpd,synthetic_parameters,time,row_ID,cell_type)
    row_ID = 'E'
    write_row(f,pkpd,synthetic_parameters,time,row_ID,cell_type)


    # ########################################################################################################################
    #
    # # Sensitive to cystostatic drugs but resistant cytotoxic drugs
    # cell_type = 'SR'
    # synthetic_parameters['Scs'].value = 1
    # synthetic_parameters['Sct'].value = 0
    #
    # row_ID = 'F'
    # write_row(f,pkpd,synthetic_parameters,time,row_ID,cell_type)
    # row_ID = 'G'
    # write_row(f,pkpd,synthetic_parameters,time,row_ID,cell_type)
    # row_ID = 'H'
    # write_row(f,pkpd,synthetic_parameters,time,row_ID,cell_type)
    # write_row(f,pkpd,synthetic_parameters,time,row_ID,cell_type)
    # row_ID = 'I'
    # write_row(f,pkpd,synthetic_parameters,time,row_ID,cell_type)
    #
    # ########################################################################################################################
    #
    # # Resistant to cystostatic drugs but sensitive cytotoxic drugs
    # cell_type = 'RS'
    # synthetic_parameters['Scs'].value = 0
    # synthetic_parameters['Sct'].value = 1
    #
    # row_ID = 'J'
    # write_row(f,pkpd,synthetic_parameters,time,row_ID,cell_type)
    # row_ID = 'K'
    # write_row(f,pkpd,synthetic_parameters,time,row_ID,cell_type)
    # row_ID = 'L'
    # write_row(f,pkpd,synthetic_parameters,time,row_ID,cell_type)
    # row_ID = 'M'
    # write_row(f,pkpd,synthetic_parameters,time,row_ID,cell_type)
    # row_ID = 'N'
    # write_row(f,pkpd,synthetic_parameters,time,row_ID,cell_type)

    ########################################################################################################################

    # Resistant to cystostatic drugs and resistant cytotoxic drugs
    cell_type = 'Resistant'
    synthetic_parameters['Scs'].value = 0
    synthetic_parameters['Sct'].value = 0

    row_ID = 'F'
    write_row(f,pkpd,synthetic_parameters,time,row_ID,cell_type)
    row_ID = 'G'
    write_row(f,pkpd,synthetic_parameters,time,row_ID,cell_type)
    row_ID = 'H'
    write_row(f,pkpd,synthetic_parameters,time,row_ID,cell_type)
    row_ID = 'I'
    write_row(f,pkpd,synthetic_parameters,time,row_ID,cell_type)
    row_ID = 'J'
    write_row(f,pkpd,synthetic_parameters,time,row_ID,cell_type)

    f.close()
