# Supplementary material for: Quantifying differences in cell line population dynamics using CellPD
Source: BMC Syst Biol. 2016 Sep 21;10:92. doi: 10.1186/s12918-016-0337-5 (PMC5031291; doi:10.1186/s12918-016-0337-5)
Supplement: Additional file 5: — Synthetic data. This folder contains the synthetic data used for Fig. 3 and Additional file 4. Additionally, it contains the python scripts that were used to make the synthetic data, Fig. 3, and Additional file 4: Figure S9-1. (ZIP 890 kb) [file 12918_2016_337_MOESM5_ESM.zip › synthetic_data/output_time=0.txt]

row	column	time(h)	Live	Dead	Number of Objects	Temperature	CO2	Compound	Concentration	Cell Type
A	1	0	1162	9	1171	37	5	Drug_A	0	Synthetic
A	2	0	947	8	955	37	5	Drug_A	0.2	Synthetic
A	3	0	1086	7	1093	37	5	Drug_A	0.4	Synthetic
A	4	0	1174	9	1183	37	5	Drug_A	0.6	Synthetic
A	5	0	1031	9	1040	37	5	Drug_A	0.8	Synthetic
A	1	0	1146	7	1153	37	5	Drug_B	0	Synthetic
A	2	0	967	9	976	37	5	Drug_B	0.2	Synthetic
A	3	0	1113	8	1121	37	5	Drug_B	0.4	Synthetic
A	4	0	982	9	991	37	5	Drug_B	0.6	Synthetic
A	5	0	1004	10	1014	37	5	Drug_B	0.8	Synthetic
B	1	0	889	11	900	37	5	Drug_A	0	Synthetic
B	2	0	1090	10	1100	37	5	Drug_A	0.2	Synthetic
B	3	0	1090	9	1099	37	5	Drug_A	0.4	Synthetic
B	4	0	987	9	996	37	5	Drug_A	0.6	Synthetic
B	5	0	973	10	983	37	5	Drug_A	0.8	Synthetic
B	1	0	930	9	939	37	5	Drug_B	0	Synthetic
B	2	0	931	9	940	37	5	Drug_B	0.2	Synthetic
B	3	0	932	9	941	37	5	Drug_B	0.4	Synthetic
B	4	0	888	10	898	37	5	Drug_B	0.6	Synthetic
B	5	0	1165	10	1175	37	5	Drug_B	0.8	Synthetic
C	1	0	980	9	989	37	5	Drug_A	0	Synthetic
C	2	0	925	11	936	37	5	Drug_A	0.2	Synthetic
C	3	0	1005	9	1014	37	5	Drug_A	0.4	Synthetic
C	4	0	1019	12	1031	37	5	Drug_A	0.6	Synthetic
C	5	0	1012	10	1022	37	5	Drug_A	0.8	Synthetic
C	1	0	1030	9	1039	37	5	Drug_B	0	Synthetic
C	2	0	885	9	894	37	5	Drug_B	0.2	Synthetic
C	3	0	979	10	989	37	5	Drug_B	0.4	Synthetic
C	4	0	1083	10	1093	37	5	Drug_B	0.6	Synthetic
C	5	0	1028	10	1038	37	5	Drug_B	0.8	Synthetic
D	1	0	924	11	935	37	5	Drug_A	0	Synthetic
D	2	0	1051	9	1060	37	5	Drug_A	0.2	Synthetic
D	3	0	1048	9	1057	37	5	Drug_A	0.4	Synthetic
D	4	0	1113	11	1124	37	5	Drug_A	0.6	Synthetic
D	5	0	1218	8	1226	37	5	Drug_A	0.8	Synthetic
D	1	0	855	9	864	37	5	Drug_B	0	Synthetic
D	2	0	1016	10	1026	37	5	Drug_B	0.2	Synthetic
D	3	0	1031	7	1038	37	5	Drug_B	0.4	Synthetic
D	4	0	969	10	979	37	5	Drug_B	0.6	Synthetic
D	5	0	1023	10	1033	37	5	Drug_B	0.8	Synthetic
E	1	0	977	9	986	37	5	Drug_A	0	Synthetic
E	2	0	1018	10	1028	37	5	Drug_A	0.2	Synthetic
E	3	0	1019	10	1029	37	5	Drug_A	0.4	Synthetic
E	4	0	932	10	942	37	5	Drug_A	0.6	Synthetic
E	5	0	1012	11	1023	37	5	Drug_A	0.8	Synthetic
E	1	0	1119	10	1129	37	5	Drug_B	0	Synthetic
E	2	0	962	9	971	37	5	Drug_B	0.2	Synthetic
E	3	0	1042	10	1052	37	5	Drug_B	0.4	Synthetic
E	4	0	965	10	975	37	5	Drug_B	0.6	Synthetic
E	5	0	937	10	947	37	5	Drug_B	0.8	Synthetic
F	1	0	955	11	966	37	5	Drug_A	0	Resistant
F	2	0	1040	10	1050	37	5	Drug_A	0.2	Resistant
F	3	0	890	10	900	37	5	Drug_A	0.4	Resistant
F	4	0	1074	9	1083	37	5	Drug_A	0.6	Resistant
F	5	0	973	10	983	37	5	Drug_A	0.8	Resistant
F	1	0	862	10	872	37	5	Drug_B	0	Resistant
F	2	0	1084	9	1093	37	5	Drug_B	0.2	Resistant
F	3	0	1035	8	1043	37	5	Drug_B	0.4	Resistant
F	4	0	996	8	1004	37	5	Drug_B	0.6	Resistant
F	5	0	1112	10	1122	37	5	Drug_B	0.8	Resistant
G	1	0	997	9	1006	37	5	Drug_A	0	Resistant
G	2	0	1127	11	1138	37	5	Drug_A	0.2	Resistant
G	3	0	814	11	825	37	5	Drug_A	0.4	Resistant
G	4	0	1162	10	1172	37	5	Drug_A	0.6	Resistant
G	5	0	880	10	890	37	5	Drug_A	0.8	Resistant
G	1	0	981	9	990	37	5	Drug_B	0	Resistant
G	2	0	876	10	886	37	5	Drug_B	0.2	Resistant
G	3	0	1079	9	1088	37	5	Drug_B	0.4	Resistant
G	4	0	1052	8	1060	37	5	Drug_B	0.6	Resistant
G	5	0	1080	10	1090	37	5	Drug_B	0.8	Resistant
H	1	0	981	9	990	37	5	Drug_A	0	Resistant
H	2	0	1086	10	1096	37	5	Drug_A	0.2	Resistant
H	3	0	1052	10	1062	37	5	Drug_A	0.4	Resistant
H	4	0	1007	10	1017	37	5	Drug_A	0.6	Resistant
H	5	0	1023	10	1033	37	5	Drug_A	0.8	Resistant
H	1	0	968	7	975	37	5	Drug_B	0	Resistant
H	2	0	1103	12	1115	37	5	Drug_B	0.2	Resistant
H	3	0	1044	9	1053	37	5	Drug_B	0.4	Resistant
H	4	0	986	9	995	37	5	Drug_B	0.6	Resistant
H	5	0	1001	8	1009	37	5	Drug_B	0.8	Resistant
I	1	0	948	9	957	37	5	Drug_A	0	Resistant
I	2	0	1024	9	1033	37	5	Drug_A	0.2	Resistant
I	3	0	1049	9	1058	37	5	Drug_A	0.4	Resistant
I	4	0	1098	10	1108	37	5	Drug_A	0.6	Resistant
I	5	0	1219	8	1227	37	5	Drug_A	0.8	Resistant
I	1	0	935	10	945	37	5	Drug_B	0	Resistant
I	2	0	1252	9	1261	37	5	Drug_B	0.2	Resistant
I	3	0	1004	9	1013	37	5	Drug_B	0.4	Resistant
I	4	0	1133	9	1142	37	5	Drug_B	0.6	Resistant
I	5	0	1068	9	1077	37	5	Drug_B	0.8	Resistant
J	1	0	872	10	882	37	5	Drug_A	0	Resistant
J	2	0	1050	11	1061	37	5	Drug_A	0.2	Resistant
J	3	0	988	9	997	37	5	Drug_A	0.4	Resistant
J	4	0	1056	10	1066	37	5	Drug_A	0.6	Resistant
J	5	0	1028	9	1037	37	5	Drug_A	0.8	Resistant
J	1	0	1116	10	1126	37	5	Drug_B	0	Resistant
J	2	0	1190	11	1201	37	5	Drug_B	0.2	Resistant
J	3	0	1065	8	1073	37	5	Drug_B	0.4	Resistant
J	4	0	1060	10	1070	37	5	Drug_B	0.6	Resistant
J	5	0	1081	11	1092	37	5	Drug_B	0.8	Resistant
