# Supplementary material for: Quantifying differences in cell line population dynamics using CellPD
Source: BMC Syst Biol. 2016 Sep 21;10:92. doi: 10.1186/s12918-016-0337-5 (PMC5031291; doi:10.1186/s12918-016-0337-5)
Supplement: Additional file 5: — Synthetic data. This folder contains the synthetic data used for Fig. 3 and Additional file 4. Additionally, it contains the python scripts that were used to make the synthetic data, Fig. 3, and Additional file 4: Figure S9-1. (ZIP 890 kb) [file 12918_2016_337_MOESM5_ESM.zip › synthetic_data/output_time=24.txt]

row	column	time(h)	Live	Dead	Number of Objects	Temperature	CO2	Compound	Concentration	Cell Type
A	1	24	3187	256	3443	37	5	Drug_A	0	Synthetic
A	2	24	2394	252	2646	37	5	Drug_A	0.2	Synthetic
A	3	24	1681	156	1837	37	5	Drug_A	0.4	Synthetic
A	4	24	1237	155	1392	37	5	Drug_A	0.6	Synthetic
A	5	24	1006	184	1190	37	5	Drug_A	0.8	Synthetic
A	1	24	3211	205	3416	37	5	Drug_B	0	Synthetic
A	2	24	3417	254	3671	37	5	Drug_B	0.2	Synthetic
A	3	24	2495	326	2821	37	5	Drug_B	0.4	Synthetic
A	4	24	2801	312	3113	37	5	Drug_B	0.6	Synthetic
A	5	24	2785	355	3140	37	5	Drug_B	0.8	Synthetic
B	1	24	3856	249	4105	37	5	Drug_A	0	Synthetic
B	2	24	2933	213	3146	37	5	Drug_A	0.2	Synthetic
B	3	24	1702	235	1937	37	5	Drug_A	0.4	Synthetic
B	4	24	1401	167	1568	37	5	Drug_A	0.6	Synthetic
B	5	24	1053	151	1204	37	5	Drug_A	0.8	Synthetic
B	1	24	3400	241	3641	37	5	Drug_B	0	Synthetic
B	2	24	3277	318	3595	37	5	Drug_B	0.2	Synthetic
B	3	24	2813	263	3076	37	5	Drug_B	0.4	Synthetic
B	4	24	2325	305	2630	37	5	Drug_B	0.6	Synthetic
B	5	24	2033	380	2413	37	5	Drug_B	0.8	Synthetic
C	1	24	3154	229	3383	37	5	Drug_A	0	Synthetic
C	2	24	2537	181	2718	37	5	Drug_A	0.2	Synthetic
C	3	24	1772	202	1974	37	5	Drug_A	0.4	Synthetic
C	4	24	1573	163	1736	37	5	Drug_A	0.6	Synthetic
C	5	24	1338	134	1472	37	5	Drug_A	0.8	Synthetic
C	1	24	3205	231	3436	37	5	Drug_B	0	Synthetic
C	2	24	2215	322	2537	37	5	Drug_B	0.2	Synthetic
C	3	24	2951	268	3219	37	5	Drug_B	0.4	Synthetic
C	4	24	3177	346	3523	37	5	Drug_B	0.6	Synthetic
C	5	24	2546	330	2876	37	5	Drug_B	0.8	Synthetic
D	1	24	3355	200	3555	37	5	Drug_A	0	Synthetic
D	2	24	2739	203	2942	37	5	Drug_A	0.2	Synthetic
D	3	24	1965	212	2177	37	5	Drug_A	0.4	Synthetic
D	4	24	1524	175	1699	37	5	Drug_A	0.6	Synthetic
D	5	24	1164	143	1307	37	5	Drug_A	0.8	Synthetic
D	1	24	3597	273	3870	37	5	Drug_B	0	Synthetic
D	2	24	3307	294	3601	37	5	Drug_B	0.2	Synthetic
D	3	24	2597	274	2871	37	5	Drug_B	0.4	Synthetic
D	4	24	2256	367	2623	37	5	Drug_B	0.6	Synthetic
D	5	24	2379	400	2779	37	5	Drug_B	0.8	Synthetic
E	1	24	3060	226	3286	37	5	Drug_A	0	Synthetic
E	2	24	2561	230	2791	37	5	Drug_A	0.2	Synthetic
E	3	24	1951	193	2144	37	5	Drug_A	0.4	Synthetic
E	4	24	1484	173	1657	37	5	Drug_A	0.6	Synthetic
E	5	24	1006	155	1161	37	5	Drug_A	0.8	Synthetic
E	1	24	3258	235	3493	37	5	Drug_B	0	Synthetic
E	2	24	3226	251	3477	37	5	Drug_B	0.2	Synthetic
E	3	24	2823	291	3114	37	5	Drug_B	0.4	Synthetic
E	4	24	2746	352	3098	37	5	Drug_B	0.6	Synthetic
E	5	24	2208	371	2579	37	5	Drug_B	0.8	Synthetic
F	1	24	4005	202	4207	37	5	Drug_A	0	Resistant
F	2	24	3044	216	3260	37	5	Drug_A	0.2	Resistant
F	3	24	3227	275	3502	37	5	Drug_A	0.4	Resistant
F	4	24	3324	220	3544	37	5	Drug_A	0.6	Resistant
F	5	24	3526	222	3748	37	5	Drug_A	0.8	Resistant
F	1	24	3693	244	3937	37	5	Drug_B	0	Resistant
F	2	24	3781	221	4002	37	5	Drug_B	0.2	Resistant
F	3	24	4326	256	4582	37	5	Drug_B	0.4	Resistant
F	4	24	3537	235	3772	37	5	Drug_B	0.6	Resistant
F	5	24	3079	216	3295	37	5	Drug_B	0.8	Resistant
G	1	24	3274	218	3492	37	5	Drug_A	0	Resistant
G	2	24	3413	217	3630	37	5	Drug_A	0.2	Resistant
G	3	24	3526	259	3785	37	5	Drug_A	0.4	Resistant
G	4	24	3085	265	3350	37	5	Drug_A	0.6	Resistant
G	5	24	3241	264	3505	37	5	Drug_A	0.8	Resistant
G	1	24	3465	263	3728	37	5	Drug_B	0	Resistant
G	2	24	2989	234	3223	37	5	Drug_B	0.2	Resistant
G	3	24	3801	222	4023	37	5	Drug_B	0.4	Resistant
G	4	24	2643	191	2834	37	5	Drug_B	0.6	Resistant
G	5	24	2487	186	2673	37	5	Drug_B	0.8	Resistant
H	1	24	3183	267	3450	37	5	Drug_A	0	Resistant
H	2	24	3173	244	3417	37	5	Drug_A	0.2	Resistant
H	3	24	3283	237	3520	37	5	Drug_A	0.4	Resistant
H	4	24	3264	232	3496	37	5	Drug_A	0.6	Resistant
H	5	24	3473	209	3682	37	5	Drug_A	0.8	Resistant
H	1	24	3655	258	3913	37	5	Drug_B	0	Resistant
H	2	24	3255	256	3511	37	5	Drug_B	0.2	Resistant
H	3	24	3087	224	3311	37	5	Drug_B	0.4	Resistant
H	4	24	3371	232	3603	37	5	Drug_B	0.6	Resistant
H	5	24	3171	221	3392	37	5	Drug_B	0.8	Resistant
I	1	24	3135	259	3394	37	5	Drug_A	0	Resistant
I	2	24	2674	245	2919	37	5	Drug_A	0.2	Resistant
I	3	24	3241	254	3495	37	5	Drug_A	0.4	Resistant
I	4	24	3491	171	3662	37	5	Drug_A	0.6	Resistant
I	5	24	3514	244	3758	37	5	Drug_A	0.8	Resistant
I	1	24	3327	226	3553	37	5	Drug_B	0	Resistant
I	2	24	3603	227	3830	37	5	Drug_B	0.2	Resistant
I	3	24	3929	250	4179	37	5	Drug_B	0.4	Resistant
I	4	24	4029	218	4247	37	5	Drug_B	0.6	Resistant
I	5	24	2737	254	2991	37	5	Drug_B	0.8	Resistant
J	1	24	3603	237	3840	37	5	Drug_A	0	Resistant
J	2	24	2809	226	3035	37	5	Drug_A	0.2	Resistant
J	3	24	3525	232	3757	37	5	Drug_A	0.4	Resistant
J	4	24	3281	232	3513	37	5	Drug_A	0.6	Resistant
J	5	24	3010	224	3234	37	5	Drug_A	0.8	Resistant
J	1	24	2846	279	3125	37	5	Drug_B	0	Resistant
J	2	24	3162	248	3410	37	5	Drug_B	0.2	Resistant
J	3	24	2980	255	3235	37	5	Drug_B	0.4	Resistant
J	4	24	2698	258	2956	37	5	Drug_B	0.6	Resistant
J	5	24	3308	287	3595	37	5	Drug_B	0.8	Resistant
