# Supplementary material for: Quantifying differences in cell line population dynamics using CellPD
Source: BMC Syst Biol. 2016 Sep 21;10:92. doi: 10.1186/s12918-016-0337-5 (PMC5031291; doi:10.1186/s12918-016-0337-5)
Supplement: Additional file 5: — Synthetic data. This folder contains the synthetic data used for Fig. 3 and Additional file 4. Additionally, it contains the python scripts that were used to make the synthetic data, Fig. 3, and Additional file 4: Figure S9-1. (ZIP 890 kb) [file 12918_2016_337_MOESM5_ESM.zip › synthetic_data/output_time=48.txt]

row	column	time(h)	Live	Dead	Number of Objects	Temperature	CO2	Compound	Concentration	Cell Type
A	1	48	9582	989	10571	37	5	Drug_A	0	Synthetic
A	2	48	6675	802	7477	37	5	Drug_A	0.2	Synthetic
A	3	48	3602	534	4136	37	5	Drug_A	0.4	Synthetic
A	4	48	1726	368	2094	37	5	Drug_A	0.6	Synthetic
A	5	48	1341	345	1686	37	5	Drug_A	0.8	Synthetic
A	1	48	10712	1183	11895	37	5	Drug_B	0	Synthetic
A	2	48	11117	1053	12170	37	5	Drug_B	0.2	Synthetic
A	3	48	6150	916	7066	37	5	Drug_B	0.4	Synthetic
A	4	48	6412	1277	7689	37	5	Drug_B	0.6	Synthetic
A	5	48	6148	924	7072	37	5	Drug_B	0.8	Synthetic
B	1	48	10770	1140	11910	37	5	Drug_A	0	Synthetic
B	2	48	6197	660	6857	37	5	Drug_A	0.2	Synthetic
B	3	48	4534	532	5066	37	5	Drug_A	0.4	Synthetic
B	4	48	2091	415	2506	37	5	Drug_A	0.6	Synthetic
B	5	48	1285	297	1582	37	5	Drug_A	0.8	Synthetic
B	1	48	12355	1091	13446	37	5	Drug_B	0	Synthetic
B	2	48	10248	1048	11296	37	5	Drug_B	0.2	Synthetic
B	3	48	9037	1108	10145	37	5	Drug_B	0.4	Synthetic
B	4	48	7277	1268	8545	37	5	Drug_B	0.6	Synthetic
B	5	48	6445	1378	7823	37	5	Drug_B	0.8	Synthetic
C	1	48	11520	816	12336	37	5	Drug_A	0	Synthetic
C	2	48	5692	810	6502	37	5	Drug_A	0.2	Synthetic
C	3	48	3636	550	4186	37	5	Drug_A	0.4	Synthetic
C	4	48	2010	441	2451	37	5	Drug_A	0.6	Synthetic
C	5	48	1234	356	1590	37	5	Drug_A	0.8	Synthetic
C	1	48	10436	1091	11527	37	5	Drug_B	0	Synthetic
C	2	48	10091	983	11074	37	5	Drug_B	0.2	Synthetic
C	3	48	8998	1013	10011	37	5	Drug_B	0.4	Synthetic
C	4	48	6381	1232	7613	37	5	Drug_B	0.6	Synthetic
C	5	48	5590	1100	6690	37	5	Drug_B	0.8	Synthetic
D	1	48	10643	883	11526	37	5	Drug_A	0	Synthetic
D	2	48	7112	757	7869	37	5	Drug_A	0.2	Synthetic
D	3	48	3735	523	4258	37	5	Drug_A	0.4	Synthetic
D	4	48	2296	472	2768	37	5	Drug_A	0.6	Synthetic
D	5	48	1395	295	1690	37	5	Drug_A	0.8	Synthetic
D	1	48	11880	969	12849	37	5	Drug_B	0	Synthetic
D	2	48	9265	1257	10522	37	5	Drug_B	0.2	Synthetic
D	3	48	7767	1060	8827	37	5	Drug_B	0.4	Synthetic
D	4	48	5595	988	6583	37	5	Drug_B	0.6	Synthetic
D	5	48	6232	1088	7320	37	5	Drug_B	0.8	Synthetic
E	1	48	11591	872	12463	37	5	Drug_A	0	Synthetic
E	2	48	5945	762	6707	37	5	Drug_A	0.2	Synthetic
E	3	48	4310	560	4870	37	5	Drug_A	0.4	Synthetic
E	4	48	2460	469	2929	37	5	Drug_A	0.6	Synthetic
E	5	48	1417	282	1699	37	5	Drug_A	0.8	Synthetic
E	1	48	10906	1043	11949	37	5	Drug_B	0	Synthetic
E	2	48	9061	1107	10168	37	5	Drug_B	0.2	Synthetic
E	3	48	6827	1021	7848	37	5	Drug_B	0.4	Synthetic
E	4	48	7320	892	8212	37	5	Drug_B	0.6	Synthetic
E	5	48	5302	1167	6469	37	5	Drug_B	0.8	Synthetic
F	1	48	9127	987	10114	37	5	Drug_A	0	Resistant
F	2	48	10141	953	11094	37	5	Drug_A	0.2	Resistant
F	3	48	10737	1000	11737	37	5	Drug_A	0.4	Resistant
F	4	48	10401	990	11391	37	5	Drug_A	0.6	Resistant
F	5	48	10360	1036	11396	37	5	Drug_A	0.8	Resistant
F	1	48	12890	1000	13890	37	5	Drug_B	0	Resistant
F	2	48	11210	867	12077	37	5	Drug_B	0.2	Resistant
F	3	48	11787	907	12694	37	5	Drug_B	0.4	Resistant
F	4	48	10131	1036	11167	37	5	Drug_B	0.6	Resistant
F	5	48	11222	1090	12312	37	5	Drug_B	0.8	Resistant
G	1	48	12613	928	13541	37	5	Drug_A	0	Resistant
G	2	48	11164	1154	12318	37	5	Drug_A	0.2	Resistant
G	3	48	12088	1051	13139	37	5	Drug_A	0.4	Resistant
G	4	48	12462	922	13384	37	5	Drug_A	0.6	Resistant
G	5	48	11724	1119	12843	37	5	Drug_A	0.8	Resistant
G	1	48	12809	902	13711	37	5	Drug_B	0	Resistant
G	2	48	10745	1019	11764	37	5	Drug_B	0.2	Resistant
G	3	48	10704	943	11647	37	5	Drug_B	0.4	Resistant
G	4	48	11777	946	12723	37	5	Drug_B	0.6	Resistant
G	5	48	9052	1017	10069	37	5	Drug_B	0.8	Resistant
H	1	48	10555	909	11464	37	5	Drug_A	0	Resistant
H	2	48	9297	1081	10378	37	5	Drug_A	0.2	Resistant
H	3	48	8568	814	9382	37	5	Drug_A	0.4	Resistant
H	4	48	10718	1102	11820	37	5	Drug_A	0.6	Resistant
H	5	48	12466	868	13334	37	5	Drug_A	0.8	Resistant
H	1	48	10827	833	11660	37	5	Drug_B	0	Resistant
H	2	48	12137	836	12973	37	5	Drug_B	0.2	Resistant
H	3	48	10865	1083	11948	37	5	Drug_B	0.4	Resistant
H	4	48	10777	1125	11902	37	5	Drug_B	0.6	Resistant
H	5	48	10064	1017	11081	37	5	Drug_B	0.8	Resistant
I	1	48	11963	967	12930	37	5	Drug_A	0	Resistant
I	2	48	12551	1035	13586	37	5	Drug_A	0.2	Resistant
I	3	48	9218	1370	10588	37	5	Drug_A	0.4	Resistant
I	4	48	11738	992	12730	37	5	Drug_A	0.6	Resistant
I	5	48	9481	989	10470	37	5	Drug_A	0.8	Resistant
I	1	48	10516	1044	11560	37	5	Drug_B	0	Resistant
I	2	48	11432	1163	12595	37	5	Drug_B	0.2	Resistant
I	3	48	11179	1032	12211	37	5	Drug_B	0.4	Resistant
I	4	48	11433	967	12400	37	5	Drug_B	0.6	Resistant
I	5	48	10820	1089	11909	37	5	Drug_B	0.8	Resistant
J	1	48	11882	919	12801	37	5	Drug_A	0	Resistant
J	2	48	9795	975	10770	37	5	Drug_A	0.2	Resistant
J	3	48	12303	978	13281	37	5	Drug_A	0.4	Resistant
J	4	48	12948	905	13853	37	5	Drug_A	0.6	Resistant
J	5	48	11179	734	11913	37	5	Drug_A	0.8	Resistant
J	1	48	10366	951	11317	37	5	Drug_B	0	Resistant
J	2	48	11586	1149	12735	37	5	Drug_B	0.2	Resistant
J	3	48	11061	1124	12185	37	5	Drug_B	0.4	Resistant
J	4	48	11752	1078	12830	37	5	Drug_B	0.6	Resistant
J	5	48	10509	1117	11626	37	5	Drug_B	0.8	Resistant
