# Supplementary material for: Quantifying differences in cell line population dynamics using CellPD
Source: BMC Syst Biol. 2016 Sep 21;10:92. doi: 10.1186/s12918-016-0337-5 (PMC5031291; doi:10.1186/s12918-016-0337-5)
Supplement: Additional file 5: — Synthetic data. This folder contains the synthetic data used for Fig. 3 and Additional file 4. Additionally, it contains the python scripts that were used to make the synthetic data, Fig. 3, and Additional file 4: Figure S9-1. (ZIP 890 kb) [file 12918_2016_337_MOESM5_ESM.zip › synthetic_data/output_time=72.txt]

row	column	time(h)	Live	Dead	Number of Objects	Temperature	CO2	Compound	Concentration	Cell Type
A	1	72	32670	3614	36284	37	5	Drug_A	0	Synthetic
A	2	72	14783	1878	16661	37	5	Drug_A	0.2	Synthetic
A	3	72	6228	1120	7348	37	5	Drug_A	0.4	Synthetic
A	4	72	3371	731	4102	37	5	Drug_A	0.6	Synthetic
A	5	72	1258	553	1811	37	5	Drug_A	0.8	Synthetic
A	1	72	37830	3791	41621	37	5	Drug_B	0	Synthetic
A	2	72	31348	3244	34592	37	5	Drug_B	0.2	Synthetic
A	3	72	18594	3106	21700	37	5	Drug_B	0.4	Synthetic
A	4	72	20580	2956	23536	37	5	Drug_B	0.6	Synthetic
A	5	72	15749	2959	18708	37	5	Drug_B	0.8	Synthetic
B	1	72	38035	2816	40851	37	5	Drug_A	0	Synthetic
B	2	72	18246	1972	20218	37	5	Drug_A	0.2	Synthetic
B	3	72	7941	1203	9144	37	5	Drug_A	0.4	Synthetic
B	4	72	3516	728	4244	37	5	Drug_A	0.6	Synthetic
B	5	72	1562	409	1971	37	5	Drug_A	0.8	Synthetic
B	1	72	32641	3694	36335	37	5	Drug_B	0	Synthetic
B	2	72	28952	3396	32348	37	5	Drug_B	0.2	Synthetic
B	3	72	22670	3591	26261	37	5	Drug_B	0.4	Synthetic
B	4	72	17246	3473	20719	37	5	Drug_B	0.6	Synthetic
B	5	72	13227	3024	16251	37	5	Drug_B	0.8	Synthetic
C	1	72	40201	3813	44014	37	5	Drug_A	0	Synthetic
C	2	72	14546	2146	16692	37	5	Drug_A	0.2	Synthetic
C	3	72	6536	1268	7804	37	5	Drug_A	0.4	Synthetic
C	4	72	2638	654	3292	37	5	Drug_A	0.6	Synthetic
C	5	72	1380	474	1854	37	5	Drug_A	0.8	Synthetic
C	1	72	41806	3755	45561	37	5	Drug_B	0	Synthetic
C	2	72	33645	3895	37540	37	5	Drug_B	0.2	Synthetic
C	3	72	22431	3328	25759	37	5	Drug_B	0.4	Synthetic
C	4	72	20294	3317	23611	37	5	Drug_B	0.6	Synthetic
C	5	72	14332	2732	17064	37	5	Drug_B	0.8	Synthetic
D	1	72	36207	2483	38690	37	5	Drug_A	0	Synthetic
D	2	72	15594	1786	17380	37	5	Drug_A	0.2	Synthetic
D	3	72	7800	1124	8924	37	5	Drug_A	0.4	Synthetic
D	4	72	3149	835	3984	37	5	Drug_A	0.6	Synthetic
D	5	72	1301	497	1798	37	5	Drug_A	0.8	Synthetic
D	1	72	29660	3475	33135	37	5	Drug_B	0	Synthetic
D	2	72	30258	3774	34032	37	5	Drug_B	0.2	Synthetic
D	3	72	21010	3528	24538	37	5	Drug_B	0.4	Synthetic
D	4	72	18917	3298	22215	37	5	Drug_B	0.6	Synthetic
D	5	72	14779	3299	18078	37	5	Drug_B	0.8	Synthetic
E	1	72	38052	3101	41153	37	5	Drug_A	0	Synthetic
E	2	72	14385	2477	16862	37	5	Drug_A	0.2	Synthetic
E	3	72	8695	1017	9712	37	5	Drug_A	0.4	Synthetic
E	4	72	3403	782	4185	37	5	Drug_A	0.6	Synthetic
E	5	72	1563	489	2052	37	5	Drug_A	0.8	Synthetic
E	1	72	33204	3381	36585	37	5	Drug_B	0	Synthetic
E	2	72	27638	3522	31160	37	5	Drug_B	0.2	Synthetic
E	3	72	22465	3374	25839	37	5	Drug_B	0.4	Synthetic
E	4	72	20201	3711	23912	37	5	Drug_B	0.6	Synthetic
E	5	72	12841	3008	15849	37	5	Drug_B	0.8	Synthetic
F	1	72	33702	3865	37567	37	5	Drug_A	0	Resistant
F	2	72	36379	3943	40322	37	5	Drug_A	0.2	Resistant
F	3	72	34849	3453	38302	37	5	Drug_A	0.4	Resistant
F	4	72	31661	3893	35554	37	5	Drug_A	0.6	Resistant
F	5	72	35269	2932	38201	37	5	Drug_A	0.8	Resistant
F	1	72	34428	2650	37078	37	5	Drug_B	0	Resistant
F	2	72	36480	3483	39963	37	5	Drug_B	0.2	Resistant
F	3	72	37651	3960	41611	37	5	Drug_B	0.4	Resistant
F	4	72	35495	3722	39217	37	5	Drug_B	0.6	Resistant
F	5	72	37739	3377	41116	37	5	Drug_B	0.8	Resistant
G	1	72	28996	3770	32766	37	5	Drug_A	0	Resistant
G	2	72	34752	3450	38202	37	5	Drug_A	0.2	Resistant
G	3	72	31947	3541	35488	37	5	Drug_A	0.4	Resistant
G	4	72	36992	3454	40446	37	5	Drug_A	0.6	Resistant
G	5	72	36103	3805	39908	37	5	Drug_A	0.8	Resistant
G	1	72	40132	3694	43826	37	5	Drug_B	0	Resistant
G	2	72	48750	3237	51987	37	5	Drug_B	0.2	Resistant
G	3	72	35207	3094	38301	37	5	Drug_B	0.4	Resistant
G	4	72	38192	3207	41399	37	5	Drug_B	0.6	Resistant
G	5	72	26721	3026	29747	37	5	Drug_B	0.8	Resistant
H	1	72	36861	3792	40653	37	5	Drug_A	0	Resistant
H	2	72	30898	3233	34131	37	5	Drug_A	0.2	Resistant
H	3	72	36086	3193	39279	37	5	Drug_A	0.4	Resistant
H	4	72	38540	3445	41985	37	5	Drug_A	0.6	Resistant
H	5	72	37772	3194	40966	37	5	Drug_A	0.8	Resistant
H	1	72	42220	3444	45664	37	5	Drug_B	0	Resistant
H	2	72	41330	3293	44623	37	5	Drug_B	0.2	Resistant
H	3	72	38756	3210	41966	37	5	Drug_B	0.4	Resistant
H	4	72	33116	3201	36317	37	5	Drug_B	0.6	Resistant
H	5	72	36428	3369	39797	37	5	Drug_B	0.8	Resistant
I	1	72	42229	3048	45277	37	5	Drug_A	0	Resistant
I	2	72	32606	4030	36636	37	5	Drug_A	0.2	Resistant
I	3	72	38824	2796	41620	37	5	Drug_A	0.4	Resistant
I	4	72	38416	3526	41942	37	5	Drug_A	0.6	Resistant
I	5	72	28748	3317	32065	37	5	Drug_A	0.8	Resistant
I	1	72	36532	3696	40228	37	5	Drug_B	0	Resistant
I	2	72	40089	3477	43566	37	5	Drug_B	0.2	Resistant
I	3	72	40378	3394	43772	37	5	Drug_B	0.4	Resistant
I	4	72	33458	3122	36580	37	5	Drug_B	0.6	Resistant
I	5	72	38582	2769	41351	37	5	Drug_B	0.8	Resistant
J	1	72	39077	3063	42140	37	5	Drug_A	0	Resistant
J	2	72	35282	3618	38900	37	5	Drug_A	0.2	Resistant
J	3	72	41054	2775	43829	37	5	Drug_A	0.4	Resistant
J	4	72	33646	3461	37107	37	5	Drug_A	0.6	Resistant
J	5	72	34415	3741	38156	37	5	Drug_A	0.8	Resistant
J	1	72	28961	3569	32530	37	5	Drug_B	0	Resistant
J	2	72	38155	3461	41616	37	5	Drug_B	0.2	Resistant
J	3	72	40630	3020	43650	37	5	Drug_B	0.4	Resistant
J	4	72	40653	3202	43855	37	5	Drug_B	0.6	Resistant
J	5	72	39252	3332	42584	37	5	Drug_B	0.8	Resistant
