# Supplementary material for: Quantifying differences in cell line population dynamics using CellPD
Source: BMC Syst Biol. 2016 Sep 21;10:92. doi: 10.1186/s12918-016-0337-5 (PMC5031291; doi:10.1186/s12918-016-0337-5)
Supplement: Additional file 5: — Synthetic data. This folder contains the synthetic data used for Fig. 3 and Additional file 4. Additionally, it contains the python scripts that were used to make the synthetic data, Fig. 3, and Additional file 4: Figure S9-1. (ZIP 890 kb) [file 12918_2016_337_MOESM5_ESM.zip › synthetic_data/percent_error_birth.txt]

Drug	Concentration	True birth rate	Estimate	Difference	Percent Error
Drug A	0.8	0.011	0.0112	0.0002	1.81818181818
Drug A	0.2	0.044	0.0452	0.0012	2.72727272727
Drug A	0.0	0.055	0.055	0.0	0.0
Drug A	0.6	0.022	0.0221	0.0001	0.454545454545
Drug A	0.4	0.033	0.0328	0.0002	0.606060606061
Drug B	0.6	0.0484	0.05	0.0016	3.30578512397
Drug B	0.8	0.0462	0.0486	0.0024	5.19480519481
Drug B	0.0	0.055	0.056	0.001	1.81818181818
Drug B	0.4	0.0506	0.0507	0.0001	0.197628458498
Drug B	0.2	0.0528	0.0579	0.0051	9.65909090909
