# Supplementary material for: Quantifying differences in cell line population dynamics using CellPD
Source: BMC Syst Biol. 2016 Sep 21;10:92. doi: 10.1186/s12918-016-0337-5 (PMC5031291; doi:10.1186/s12918-016-0337-5)
Supplement: Additional file 5: — Synthetic data. This folder contains the synthetic data used for Fig. 3 and Additional file 4. Additionally, it contains the python scripts that were used to make the synthetic data, Fig. 3, and Additional file 4: Figure S9-1. (ZIP 890 kb) [file 12918_2016_337_MOESM5_ESM.zip › synthetic_data/percent_error_death.txt]

Drug	Concentration	True death rate	Estimate	Difference	Percent Error
Drug A	0.8	0.0058	0.00566	0.00014	2.41379310345
Drug A	0.2	0.0052	0.00559	0.00039	7.5
Drug A	0.0	0.005	0.005	0.0	0.0
Drug A	0.6	0.0056	0.00565	5e-05	0.892857142857
Drug A	0.4	0.0054	0.00592	0.00052	9.62962962963
Drug B	0.6	0.008	0.00799	1e-05	0.125
Drug B	0.8	0.009	0.00924	0.00024	2.66666666667
Drug B	0.0	0.005	0.00564	0.00064	12.8
Drug B	0.4	0.007	0.00692	8e-05	1.14285714286
Drug B	0.2	0.006	0.0078	0.0018	30.0
