# Supplementary material for: Quantifying differences in cell line population dynamics using CellPD
Source: BMC Syst Biol. 2016 Sep 21;10:92. doi: 10.1186/s12918-016-0337-5 (PMC5031291; doi:10.1186/s12918-016-0337-5)
Supplement: Additional file 5: — Synthetic data. This folder contains the synthetic data used for Fig. 3 and Additional file 4. Additionally, it contains the python scripts that were used to make the synthetic data, Fig. 3, and Additional file 4: Figure S9-1. (ZIP 890 kb) [file 12918_2016_337_MOESM5_ESM.zip › synthetic_data/percent_error_growth.txt]

Drug	Concentration	True net growth rate	Estimate	Difference	Percent Error
Drug A	0.8	0.0052	0.00554	0.00034	6.53846153846
Drug A	0.2	0.0388	0.03961	0.00081	2.08762886598
Drug A	0.0	0.05	0.05	0.0	0.0
Drug A	0.6	0.0164	0.01645	5e-05	0.30487804878
Drug A	0.4	0.0276	0.02688	0.00072	2.60869565217
Drug B	0.6	0.0404	0.04201	0.00161	3.98514851485
Drug B	0.8	0.0372	0.03936	0.00216	5.8064516129
Drug B	0.0	0.05	0.05036	0.00036	0.72
Drug B	0.4	0.0436	0.04378	0.00018	0.412844036697
Drug B	0.2	0.0468	0.0501	0.0033	7.05128205128
