# Supplementary material for: Quantifying differences in cell line population dynamics using CellPD
Source: BMC Syst Biol. 2016 Sep 21;10:92. doi: 10.1186/s12918-016-0337-5 (PMC5031291; doi:10.1186/s12918-016-0337-5)
Supplement: Additional file 5: — Synthetic data. This folder contains the synthetic data used for Fig. 3 and Additional file 4. Additionally, it contains the python scripts that were used to make the synthetic data, Fig. 3, and Additional file 4: Figure S9-1. (ZIP 890 kb) [file 12918_2016_337_MOESM5_ESM.zip › synthetic_data/Synthetic.xlsx]

## Sheet: Metadata
		Example	User-supplied information
Author information	ORCID ID of the creator	0000-0003-1062-3642	0000-0003-1062-3642
	Given names	Edwin Francisco	Edwin Francisco
	Family name	Juarez Rosales	Juarez Rosales
	email	juarezro@usc.edu	juarezro@usc.edu
	website	MathCancer.org	MathCancer.org
	organization name	University of Southern California	University of Southern California
	Department name	Electrical Engineering	Electrical Engineering
Data information	Link to these data (if available)	N/A	N/A
	Citation information	Author et al. (1989), "title", Journal, DOI:0.0/unique.id	N/A
	Cell line MultiCellDB name	MCF_7	Synthetic
	Cell line name	MCF 7	Synthetic
	Cell line synonyms	MCF-7, MCF7	Fake Data, Made Up Data.
	Cell line origins	Breast	Python
	Brief description	Breast tumorgenic cells	Synthetic Data
	Cell Line Ontology ID	50868	0
	BRENDA Tissue and Enzyme Source Ontology ID	93	0
	Organism	Homo Sapiens	Lenovo Thinkpad Yoga
	Organ	Mamary gland,breast	Intel haswell i7
	Disease	adenocarcinoma	CellPD
	Morphology	epithelial	simplified_PKPD_model
	Oxygen Level name	Normoxia	Normoxia
	Oxygen Level	0.2	0.2
	Mearured or estimated?	Estimated	Estimated
	Current time
	Data caption	These data show the growth of MCF7 cells under normoxic conditions (20% oxygen level) during 3 days	Syntheticcells grown under multiple environmental conditions
	Experimental Notes	There data were plated at high density (1e6 cells/plate)	ATCC
Which of the three templates are you using?	Total+Viability
If you are measuring viability, which kind of cell death are you measuring?	Apoptosis
Are you reporting means or replicates?	Indivitual replicates
Are you measuring multiple environmental conditions at once (e.g. multiple drug doses)	Multiple environmental conditions

## Sheet: Preferences
Select an option:	Use default colors
Live/Total color:
Dead color:
G0G1 color:
S color:
G2M color:
Input	Hours
Output directory name	Synthetic

## Sheet: Total_Cells
Biological Replicate number	Tecnical Replicate number		Total Cell Count

## Sheet: Total+Viability
Biological Replicate number	Tecnical Replicate number		Total Cell Count	Viable Cell Count	Drug name	Drug concentration
A	1	0	1228	1176	Drug_A	0
A	2	0	1158	1097	Drug_A	0.2
A	3	0	1231	1186	Drug_A	0.4
A	4	0	1144	1095	Drug_A	0.6
A	5	0	1041	989	Drug_A	0.8
A	1	0	1071	1014	Drug_B	0
A	2	0	1126	1076	Drug_B	0.2
A	3	0	1095	1044	Drug_B	0.4
A	4	0	1197	1149	Drug_B	0.6
A	5	0	1076	1031	Drug_B	0.8
B	1	0	797	744	Drug_A	0
B	2	0	1132	1086	Drug_A	0.2
B	3	0	1268	1226	Drug_A	0.4
B	4	0	1053	1004	Drug_A	0.6
B	5	0	1210	1153	Drug_A	0.8
B	1	0	1066	1015	Drug_B	0
B	2	0	951	911	Drug_B	0.2
B	3	0	1015	965	Drug_B	0.4
B	4	0	1179	1123	Drug_B	0.6
B	5	0	1009	961	Drug_B	0.8
C	1	0	937	895	Drug_A	0
C	2	0	888	829	Drug_A	0.2
C	3	0	996	949	Drug_A	0.4
C	4	0	927	874	Drug_A	0.6
C	5	0	886	838	Drug_A	0.8
C	1	0	961	910	Drug_B	0
C	2	0	992	948	Drug_B	0.2
C	3	0	1049	997	Drug_B	0.4
C	4	0	1057	1006	Drug_B	0.6
C	5	0	984	936	Drug_B	0.8
D	1	0	980	932	Drug_A	0
D	2	0	959	918	Drug_A	0.2
D	3	0	1064	1017	Drug_A	0.4
D	4	0	888	836	Drug_A	0.6
D	5	0	959	909	Drug_A	0.8
D	1	0	1122	1072	Drug_B	0
D	2	0	1156	1113	Drug_B	0.2
D	3	0	1086	1040	Drug_B	0.4
D	4	0	959	912	Drug_B	0.6
D	5	0	1018	968	Drug_B	0.8
E	1	0	937	883	Drug_A	0
E	2	0	1088	1046	Drug_A	0.2
E	3	0	1207	1148	Drug_A	0.4
E	4	0	1166	1117	Drug_A	0.6
E	5	0	947	892	Drug_A	0.8
E	1	0	1015	959	Drug_B	0
E	2	0	1074	1020	Drug_B	0.2
E	3	0	1088	1035	Drug_B	0.4
E	4	0	1059	1001	Drug_B	0.6
E	5	0	1064	1012	Drug_B	0.8
A	1	24	4183	3945	Drug_A	0
A	2	24	2489	2220	Drug_A	0.2
A	3	24	1984	1720	Drug_A	0.4
A	4	24	1616	1431	Drug_A	0.6
A	5	24	1573	1363	Drug_A	0.8
A	1	24	4240	3940	Drug_B	0
A	2	24	3257	2885	Drug_B	0.2
A	3	24	3296	2921	Drug_B	0.4
A	4	24	3498	3124	Drug_B	0.6
A	5	24	3329	2880	Drug_B	0.8
B	1	24	3689	3445	Drug_A	0
B	2	24	2897	2619	Drug_A	0.2
B	3	24	2031	1813	Drug_A	0.4
B	4	24	1665	1428	Drug_A	0.6
B	5	24	1410	1220	Drug_A	0.8
B	1	24	3354	3064	Drug_B	0
B	2	24	3257	2944	Drug_B	0.2
B	3	24	3181	2810	Drug_B	0.4
B	4	24	3390	3018	Drug_B	0.6
B	5	24	3187	2821	Drug_B	0.8
C	1	24	3111	2824	Drug_A	0
C	2	24	2847	2586	Drug_A	0.2
C	3	24	2655	2413	Drug_A	0.4
C	4	24	1579	1356	Drug_A	0.6
C	5	24	1167	993	Drug_A	0.8
C	1	24	3619	3297	Drug_B	0
C	2	24	3207	2921	Drug_B	0.2
C	3	24	3296	2972	Drug_B	0.4
C	4	24	3514	3175	Drug_B	0.6
C	5	24	2795	2402	Drug_B	0.8
D	1	24	3482	3154	Drug_A	0
D	2	24	3033	2785	Drug_A	0.2
D	3	24	1949	1709	Drug_A	0.4
D	4	24	1512	1343	Drug_A	0.6
D	5	24	1467	1279	Drug_A	0.8
D	1	24	3909	3625	Drug_B	0
D	2	24	3719	3427	Drug_B	0.2
D	3	24	3062	2691	Drug_B	0.4
D	4	24	2978	2624	Drug_B	0.6
D	5	24	3001	2590	Drug_B	0.8
E	1	24	3439	3202	Drug_A	0
E	2	24	2570	2379	Drug_A	0.2
E	3	24	2255	2070	Drug_A	0.4
E	4	24	1529	1328	Drug_A	0.6
E	5	24	1270	1059	Drug_A	0.8
E	1	24	3172	2890	Drug_B	0
E	2	24	3420	3144	Drug_B	0.2
E	3	24	3499	3158	Drug_B	0.4
E	4	24	3485	3074	Drug_B	0.6
E	5	24	3767	3301	Drug_B	0.8
A	1	48	11609	10616	Drug_A	0
A	2	48	7968	7181	Drug_A	0.2
A	3	48	4500	4040	Drug_A	0.4
A	4	48	2611	2223	Drug_A	0.6
A	5	48	1671	1345	Drug_A	0.8
A	1	48	13076	12026	Drug_B	0
A	2	48	11830	10749	Drug_B	0.2
A	3	48	9340	8159	Drug_B	0.4
A	4	48	9494	8132	Drug_B	0.6
A	5	48	10401	9029	Drug_B	0.8
B	1	48	10951	9969	Drug_A	0
B	2	48	6944	6170	Drug_A	0.2
B	3	48	3765	3212	Drug_A	0.4
B	4	48	2692	2263	Drug_A	0.6
B	5	48	1551	1230	Drug_A	0.8
B	1	48	10420	9453	Drug_B	0
B	2	48	10606	9425	Drug_B	0.2
B	3	48	9296	7968	Drug_B	0.4
B	4	48	10404	9364	Drug_B	0.6
B	5	48	9150	7679	Drug_B	0.8
C	1	48	11297	10320	Drug_A	0
C	2	48	7100	6384	Drug_A	0.2
C	3	48	4137	3680	Drug_A	0.4
C	4	48	2950	2485	Drug_A	0.6
C	5	48	1482	1201	Drug_A	0.8
C	1	48	12556	11597	Drug_B	0
C	2	48	11205	10107	Drug_B	0.2
C	3	48	10950	9633	Drug_B	0.4
C	4	48	8685	7555	Drug_B	0.6
C	5	48	7661	6199	Drug_B	0.8
D	1	48	10678	9712	Drug_A	0
D	2	48	6819	6084	Drug_A	0.2
D	3	48	3621	3062	Drug_A	0.4
D	4	48	2768	2345	Drug_A	0.6
D	5	48	1599	1267	Drug_A	0.8
D	1	48	12197	11462	Drug_B	0
D	2	48	13093	11915	Drug_B	0.2
D	3	48	9605	8422	Drug_B	0.4
D	4	48	9845	8548	Drug_B	0.6
D	5	48	7531	5869	Drug_B	0.8
E	1	48	12022	10901	Drug_A	0
E	2	48	6874	6022	Drug_A	0.2
E	3	48	4489	3906	Drug_A	0.4
E	4	48	2466	1996	Drug_A	0.6
E	5	48	1770	1398	Drug_A	0.8
E	1	48	11299	10330	Drug_B	0
E	2	48	13276	12262	Drug_B	0.2
E	3	48	10259	8888	Drug_B	0.4
E	4	48	9614	8226	Drug_B	0.6
E	5	48	8500	7071	Drug_B	0.8
A	1	72	35870	31815	Drug_A	0
A	2	72	18115	16263	Drug_A	0.2
A	3	72	9023	7894	Drug_A	0.4
A	4	72	3525	2884	Drug_A	0.6
A	5	72	2083	1600	Drug_A	0.8
A	1	72	39960	36107	Drug_B	0
A	2	72	31366	27916	Drug_B	0.2
A	3	72	29918	26005	Drug_B	0.4
A	4	72	27001	23153	Drug_B	0.6
A	5	72	23812	19865	Drug_B	0.8
B	1	72	37159	33963	Drug_A	0
B	2	72	18719	16909	Drug_A	0.2
B	3	72	7690	6544	Drug_A	0.4
B	4	72	4183	3275	Drug_A	0.6
B	5	72	1928	1391	Drug_A	0.8
B	1	72	42396	39331	Drug_B	0
B	2	72	37175	33894	Drug_B	0.2
B	3	72	23966	19854	Drug_B	0.4
B	4	72	23308	19168	Drug_B	0.6
B	5	72	23274	18621	Drug_B	0.8
C	1	72	43828	40507	Drug_A	0
C	2	72	17071	15325	Drug_A	0.2
C	3	72	8224	7074	Drug_A	0.4
C	4	72	3958	3206	Drug_A	0.6
C	5	72	2091	1583	Drug_A	0.8
C	1	72	36778	33800	Drug_B	0
C	2	72	39219	35754	Drug_B	0.2
C	3	72	28957	25282	Drug_B	0.4
C	4	72	22738	18966	Drug_B	0.6
C	5	72	23268	19030	Drug_B	0.8
D	1	72	42632	39152	Drug_A	0
D	2	72	20046	17991	Drug_A	0.2
D	3	72	8591	7389	Drug_A	0.4
D	4	72	3975	3264	Drug_A	0.6
D	5	72	1892	1456	Drug_A	0.8
D	1	72	40756	37623	Drug_B	0
D	2	72	37738	34109	Drug_B	0.2
D	3	72	31248	27180	Drug_B	0.4
D	4	72	28086	24747	Drug_B	0.6
D	5	72	23917	19575	Drug_B	0.8
E	1	72	33995	30382	Drug_A	0
E	2	72	14529	12745	Drug_A	0.2
E	3	72	8416	7429	Drug_A	0.4
E	4	72	3632	3000	Drug_A	0.6
E	5	72	2242	1743	Drug_A	0.8
E	1	72	42073	38672	Drug_B	0
E	2	72	33469	30349	Drug_B	0.2
E	3	72	29839	26257	Drug_B	0.4
E	4	72	29660	25246	Drug_B	0.6
E	5	72	27250	22920	Drug_B	0.8
A	1	0	1171	1162	Drug_A	0
A	2	0	955	947	Drug_A	0.2
A	3	0	1093	1086	Drug_A	0.4
A	4	0	1183	1174	Drug_A	0.6
A	5	0	1040	1031	Drug_A	0.8
A	1	0	1153	1146	Drug_B	0
A	2	0	976	967	Drug_B	0.2
A	3	0	1121	1113	Drug_B	0.4
A	4	0	991	982	Drug_B	0.6
A	5	0	1014	1004	Drug_B	0.8
B	1	0	900	889	Drug_A	0
B	2	0	1100	1090	Drug_A	0.2
B	3	0	1099	1090	Drug_A	0.4
B	4	0	996	987	Drug_A	0.6
B	5	0	983	973	Drug_A	0.8
B	1	0	939	930	Drug_B	0
B	2	0	940	931	Drug_B	0.2
B	3	0	941	932	Drug_B	0.4
B	4	0	898	888	Drug_B	0.6
B	5	0	1175	1165	Drug_B	0.8
C	1	0	989	980	Drug_A	0
C	2	0	936	925	Drug_A	0.2
C	3	0	1014	1005	Drug_A	0.4
C	4	0	1031	1019	Drug_A	0.6
C	5	0	1022	1012	Drug_A	0.8
C	1	0	1039	1030	Drug_B	0
C	2	0	894	885	Drug_B	0.2
C	3	0	989	979	Drug_B	0.4
C	4	0	1093	1083	Drug_B	0.6
C	5	0	1038	1028	Drug_B	0.8
D	1	0	935	924	Drug_A	0
D	2	0	1060	1051	Drug_A	0.2
D	3	0	1057	1048	Drug_A	0.4
D	4	0	1124	1113	Drug_A	0.6
D	5	0	1226	1218	Drug_A	0.8
D	1	0	864	855	Drug_B	0
D	2	0	1026	1016	Drug_B	0.2
D	3	0	1038	1031	Drug_B	0.4
D	4	0	979	969	Drug_B	0.6
D	5	0	1033	1023	Drug_B	0.8
E	1	0	986	977	Drug_A	0
E	2	0	1028	1018	Drug_A	0.2
E	3	0	1029	1019	Drug_A	0.4
E	4	0	942	932	Drug_A	0.6
E	5	0	1023	1012	Drug_A	0.8
E	1	0	1129	1119	Drug_B	0
E	2	0	971	962	Drug_B	0.2
E	3	0	1052	1042	Drug_B	0.4
E	4	0	975	965	Drug_B	0.6
E	5	0	947	937	Drug_B	0.8
A	1	24	3443	3187	Drug_A	0
A	2	24	2646	2394	Drug_A	0.2
A	3	24	1837	1681	Drug_A	0.4
A	4	24	1392	1237	Drug_A	0.6
A	5	24	1190	1006	Drug_A	0.8
A	1	24	3416	3211	Drug_B	0
A	2	24	3671	3417	Drug_B	0.2
A	3	24	2821	2495	Drug_B	0.4
A	4	24	3113	2801	Drug_B	0.6
A	5	24	3140	2785	Drug_B	0.8
B	1	24	4105	3856	Drug_A	0
B	2	24	3146	2933	Drug_A	0.2
B	3	24	1937	1702	Drug_A	0.4
B	4	24	1568	1401	Drug_A	0.6
B	5	24	1204	1053	Drug_A	0.8
B	1	24	3641	3400	Drug_B	0
B	2	24	3595	3277	Drug_B	0.2
B	3	24	3076	2813	Drug_B	0.4
B	4	24	2630	2325	Drug_B	0.6
B	5	24	2413	2033	Drug_B	0.8
C	1	24	3383	3154	Drug_A	0
C	2	24	2718	2537	Drug_A	0.2
C	3	24	1974	1772	Drug_A	0.4
C	4	24	1736	1573	Drug_A	0.6
C	5	24	1472	1338	Drug_A	0.8
C	1	24	3436	3205	Drug_B	0
C	2	24	2537	2215	Drug_B	0.2
C	3	24	3219	2951	Drug_B	0.4
C	4	24	3523	3177	Drug_B	0.6
C	5	24	2876	2546	Drug_B	0.8
D	1	24	3555	3355	Drug_A	0
D	2	24	2942	2739	Drug_A	0.2
D	3	24	2177	1965	Drug_A	0.4
D	4	24	1699	1524	Drug_A	0.6
D	5	24	1307	1164	Drug_A	0.8
D	1	24	3870	3597	Drug_B	0
D	2	24	3601	3307	Drug_B	0.2
D	3	24	2871	2597	Drug_B	0.4
D	4	24	2623	2256	Drug_B	0.6
D	5	24	2779	2379	Drug_B	0.8
E	1	24	3286	3060	Drug_A	0
E	2	24	2791	2561	Drug_A	0.2
E	3	24	2144	1951	Drug_A	0.4
E	4	24	1657	1484	Drug_A	0.6
E	5	24	1161	1006	Drug_A	0.8
E	1	24	3493	3258	Drug_B	0
E	2	24	3477	3226	Drug_B	0.2
E	3	24	3114	2823	Drug_B	0.4
E	4	24	3098	2746	Drug_B	0.6
E	5	24	2579	2208	Drug_B	0.8
A	1	48	10571	9582	Drug_A	0
A	2	48	7477	6675	Drug_A	0.2
A	3	48	4136	3602	Drug_A	0.4
A	4	48	2094	1726	Drug_A	0.6
A	5	48	1686	1341	Drug_A	0.8
A	1	48	11895	10712	Drug_B	0
A	2	48	12170	11117	Drug_B	0.2
A	3	48	7066	6150	Drug_B	0.4
A	4	48	7689	6412	Drug_B	0.6
A	5	48	7072	6148	Drug_B	0.8
B	1	48	11910	10770	Drug_A	0
B	2	48	6857	6197	Drug_A	0.2
B	3	48	5066	4534	Drug_A	0.4
B	4	48	2506	2091	Drug_A	0.6
B	5	48	1582	1285	Drug_A	0.8
B	1	48	13446	12355	Drug_B	0
B	2	48	11296	10248	Drug_B	0.2
B	3	48	10145	9037	Drug_B	0.4
B	4	48	8545	7277	Drug_B	0.6
B	5	48	7823	6445	Drug_B	0.8
C	1	48	12336	11520	Drug_A	0
C	2	48	6502	5692	Drug_A	0.2
C	3	48	4186	3636	Drug_A	0.4
C	4	48	2451	2010	Drug_A	0.6
C	5	48	1590	1234	Drug_A	0.8
C	1	48	11527	10436	Drug_B	0
C	2	48	11074	10091	Drug_B	0.2
C	3	48	10011	8998	Drug_B	0.4
C	4	48	7613	6381	Drug_B	0.6
C	5	48	6690	5590	Drug_B	0.8
D	1	48	11526	10643	Drug_A	0
D	2	48	7869	7112	Drug_A	0.2
D	3	48	4258	3735	Drug_A	0.4
D	4	48	2768	2296	Drug_A	0.6
D	5	48	1690	1395	Drug_A	0.8
D	1	48	12849	11880	Drug_B	0
D	2	48	10522	9265	Drug_B	0.2
D	3	48	8827	7767	Drug_B	0.4
D	4	48	6583	5595	Drug_B	0.6
D	5	48	7320	6232	Drug_B	0.8
E	1	48	12463	11591	Drug_A	0
E	2	48	6707	5945	Drug_A	0.2
E	3	48	4870	4310	Drug_A	0.4
E	4	48	2929	2460	Drug_A	0.6
E	5	48	1699	1417	Drug_A	0.8
E	1	48	11949	10906	Drug_B	0
E	2	48	10168	9061	Drug_B	0.2
E	3	48	7848	6827	Drug_B	0.4
E	4	48	8212	7320	Drug_B	0.6
E	5	48	6469	5302	Drug_B	0.8
A	1	72	36284	32670	Drug_A	0
A	2	72	16661	14783	Drug_A	0.2
A	3	72	7348	6228	Drug_A	0.4
A	4	72	4102	3371	Drug_A	0.6
A	5	72	1811	1258	Drug_A	0.8
A	1	72	41621	37830	Drug_B	0
A	2	72	34592	31348	Drug_B	0.2
A	3	72	21700	18594	Drug_B	0.4
A	4	72	23536	20580	Drug_B	0.6
A	5	72	18708	15749	Drug_B	0.8
B	1	72	40851	38035	Drug_A	0
B	2	72	20218	18246	Drug_A	0.2
B	3	72	9144	7941	Drug_A	0.4
B	4	72	4244	3516	Drug_A	0.6
B	5	72	1971	1562	Drug_A	0.8
B	1	72	36335	32641	Drug_B	0
B	2	72	32348	28952	Drug_B	0.2
B	3	72	26261	22670	Drug_B	0.4
B	4	72	20719	17246	Drug_B	0.6
B	5	72	16251	13227	Drug_B	0.8
C	1	72	44014	40201	Drug_A	0
C	2	72	16692	14546	Drug_A	0.2
C	3	72	7804	6536	Drug_A	0.4
C	4	72	3292	2638	Drug_A	0.6
C	5	72	1854	1380	Drug_A	0.8
C	1	72	45561	41806	Drug_B	0
C	2	72	37540	33645	Drug_B	0.2
C	3	72	25759	22431	Drug_B	0.4
C	4	72	23611	20294	Drug_B	0.6
C	5	72	17064	14332	Drug_B	0.8
D	1	72	38690	36207	Drug_A	0
D	2	72	17380	15594	Drug_A	0.2
D	3	72	8924	7800	Drug_A	0.4
D	4	72	3984	3149	Drug_A	0.6
D	5	72	1798	1301	Drug_A	0.8
D	1	72	33135	29660	Drug_B	0
D	2	72	34032	30258	Drug_B	0.2
D	3	72	24538	21010	Drug_B	0.4
D	4	72	22215	18917	Drug_B	0.6
D	5	72	18078	14779	Drug_B	0.8
E	1	72	41153	38052	Drug_A	0
E	2	72	16862	14385	Drug_A	0.2
E	3	72	9712	8695	Drug_A	0.4
E	4	72	4185	3403	Drug_A	0.6
E	5	72	2052	1563	Drug_A	0.8
E	1	72	36585	33204	Drug_B	0
E	2	72	31160	27638	Drug_B	0.2
E	3	72	25839	22465	Drug_B	0.4
E	4	72	23912	20201	Drug_B	0.6
E	5	72	15849	12841	Drug_B	0.8
