# Supplementary material for: Quantifying differences in cell line population dynamics using CellPD
Source: BMC Syst Biol. 2016 Sep 21;10:92. doi: 10.1186/s12918-016-0337-5 (PMC5031291; doi:10.1186/s12918-016-0337-5)
Supplement: Additional file 5: — Synthetic data. This folder contains the synthetic data used for Fig. 3 and Additional file 4. Additionally, it contains the python scripts that were used to make the synthetic data, Fig. 3, and Additional file 4: Figure S9-1. (ZIP 890 kb) [file 12918_2016_337_MOESM5_ESM.zip › synthetic_data/_template.xlsx]

## Sheet: Metadata
		Example	User-supplied information
Author information	ORCID ID of the creator	0000-0003-1062-3642	0000-0003-1062-3642
	Given names	Edwin Francisco	Edwin Francisco
	Family name	Juarez Rosales	Juarez Rosales
	email	juarezro@usc.edu	juarezro@usc.edu
	website	MathCancer.org	MathCancer.org
	organization name	University of Southern California	University of Southern California
	Department name	Electrical Engineering	Electrical Engineering
Data information	Link to these data (if available)	N/A	N/A
	Citation information	Author et al. (1989), "title", Journal, DOI:0.0/unique.id	N/A
	Cell line MultiCellDB name	MCF_7	synthetic_data
	Cell line name	MCF 7	Synthetic Data
	Cell line synonyms	MCF-7, MCF7	Fake Data, Made Up Data.
	Cell line origins	Breast	Python
	Brief description	Breast tumorgenic cells	Synthetic Data
	Cell Line Ontology ID	50868	0
	BRENDA Tissue and Enzyme Source Ontology ID	93	0
	Organism	Homo Sapiens	Lenovo Thinkpad Yoga
	Organ	Mamary gland,breast	Intel haswell i7
	Disease	adenocarcinoma	CellPD
	Morphology	epithelial	simplified_PKPD_model
	Oxygen Level name	Normoxia	Normoxia
	Oxygen Level	0.2	0.2
	Mearured or estimated?	Estimated	Estimated
	Current time	2016-07-27 22:59:45	2016-07-27 22:59:45
	Data caption	These data show the growth of MCF7 cells under normoxic conditions (20% oxygen level) during 3 days	None.
	Experimental Notes	There data were plated at high density (1e6 cells/plate)	ATCC
Which of the three templates are you using?	Total+Viability
If you are measuring viability, which kind of cell death are you measuring?	Apoptosis
Are you reporting means or replicates?	Indivitual replicates
Are you measuring multiple environmental conditions at once (e.g. multiple drug doses)	Multiple environmental conditions

## Sheet: Preferences
Select an option:	Use default colors
Live/Total color:
Dead color:
G0G1 color:
S color:
G2M color:
Input	Hours
Output directory name	template

## Sheet: Total_Cells
Biological Replicate number	Tecnical Replicate number	Hours	Total Cell Count

## Sheet: Total+Viability
Biological Replicate number	Tecnical Replicate number	Hours	Total Cell Count	Viable Cell Count
