# Supplementary material for: Quantifying differences in cell line population dynamics using CellPD
Source: BMC Syst Biol. 2016 Sep 21;10:92. doi: 10.1186/s12918-016-0337-5 (PMC5031291; doi:10.1186/s12918-016-0337-5)
Supplement: Additional file 6: — Raw data. This spreadsheet contains the raw data used for Fig. 2, as well as the experimental setup. (XLSX 15 kb) [file 12918_2016_337_MOESM6_ESM.xlsx]

## Sheet: Experimental setup
Raw data
From the paper Quantifying differences in cell line population dynamics using CellPD by Juarez et al.
Cells were seeded at 1,000 cells per well in 96 well plates (Corning #3904). Live and dead cell counts were determined at 0, 48, and 72 hours using the Operetta high content screening (HCS) platform by PerkinElmer. Briefly, cells were stained with 5 μg/mL Hoechst 33342 (Invitrogen #H21492) and 7.5 nM Sytox Red (Life Technologies S34859) prior to imaging to identify cells as live or dead, respecti…

## Sheet: Columns_explained
Row	Column	Single.HCT116...Number.of.Objects	Dead.Cells...Number.of.Objects	Viable.Cells	day	replicate	cells	origin	cond	plate
The row within the 96-well plate.	The column within the 96-well plate.	This is the number of nucleous in the well. I.e. the total number of cells (live+dead)	This is the number of dead cells in the well. Unused in these analyses.	This is the number of viable cells in the well.	This is the day when the measurement was made.	This is the unique identifier for the (biological) replicate.	This is the lable of the cells used in this experiment.	This is the laboratory from where the cells came.	This is the unique identifier for the condition of this well. This label is more relevant if different conditions were measured.	This is the unique identifier for the 96 well plate.

## Sheet: all_data
Row	Column	Single.HCT116...Number.of.Objects	Dead.Cells...Number.of.Objects	Viable.Cells	day	replicate	cells	origin	cond	plate
2	1	1843	3	1840	0	R1	HCT116	USC	HCT116:0:0	R1:0
2	1	4463	5	4458	2	R1	HCT116	USC	HCT116:0:2	R1:2
2	1	17143	24	17119	3	R1	HCT116	USC	HCT116:0:3	R1:3
2	10	849	1	848	0	R1	HCT116-WF	WF	HCT116-WF:0:0	R1:0
2	10	3089	49	3040	2	R1	HCT116-WF	WF	HCT116-WF:0:2	R1:2
2	10	5415	28	5387	3	R1	HCT116-WF	WF	HCT116-WF:0:3	R1:3
2	11	867	1	866	0	R1	HCT116-WF	WF	HCT116-WF:0:0	R1:0
2	11	6678	51	6627	3	R1	HCT116-WF	WF	HCT116-WF:0:3	R1:3
2	11	2901	0	2901	2	R1	HCT116-WF	WF	HCT116-WF:0:2	R1:2
2	12	5922	14	5908	3	R1	HCT116-WF	WF	HCT116-WF:0:3	R1:3
2	12	2452	8	2444	2	R1	HCT116-WF	WF	HCT116-WF:0:2	R1:2
2	12	773	0	773	0	R1	HCT116-WF	WF	HCT116-WF:0:0	R1:0
2	2	868	1	867	0	R1	HCT116	USC	HCT116:0:0	R1:0
2	2	12154	52	12102	3	R1	HCT116	USC	HCT116:0:3	R1:3
2	2	4750	43	4707	2	R1	HCT116	USC	HCT116:0:2	R1:2
2	3	12080	69	12011	3	R1	HCT116	USC	HCT116:0:3	R1:3
2	3	849	1	848	0	R1	HCT116	USC	HCT116:0:0	R1:0
2	3	5044	35	5009	2	R1	HCT116	USC	HCT116:0:2	R1:2
5	10	1030	11	1019	0	R2	HCT116	USC	HCT116:0:0	R2:0
5	10	16990	33	16957	3	R2	HCT116	USC	HCT116:0:3	R2:3
5	10	6005	35	5970	2	R2	HCT116	USC	HCT116:0:2	R2:2
5	4	3588	2	3586	2	R2	HCT116-WF	WF	HCT116-WF:0:2	R2:2
5	4	8963	22	8941	3	R2	HCT116-WF	WF	HCT116-WF:0:3	R2:3
5	4	995	1	994	0	R2	HCT116-WF	WF	HCT116-WF:0:0	R2:0
5	6	1059	0	1059	0	R2	HCT116-WF	WF	HCT116-WF:0:0	R2:0
5	6	9432	21	9411	3	R2	HCT116-WF	WF	HCT116-WF:0:3	R2:3
5	6	3308	5	3303	2	R2	HCT116-WF	WF	HCT116-WF:0:2	R2:2
5	7	19471	37	19434	3	R2	HCT116	USC	HCT116:0:3	R2:3
5	7	1090	2	1088	0	R2	HCT116	USC	HCT116:0:0	R2:0
5	7	7017	23	6994	2	R2	HCT116	USC	HCT116:0:2	R2:2
5	8	5766	36	5730	2	R2	HCT116	USC	HCT116:0:2	R2:2
5	8	14924	44	14880	3	R2	HCT116	USC	HCT116:0:3	R2:3
5	8	1122	1	1121	0	R2	HCT116	USC	HCT116:0:0	R2:0
5	9	1028	4	1024	0	R2	HCT116-WF	WF	HCT116-WF:0:0	R2:0
5	9	3271	2	3269	2	R2	HCT116-WF	WF	HCT116-WF:0:2	R2:2
5	9	10331	21	10310	3	R2	HCT116-WF	WF	HCT116-WF:0:3	R2:3
