# Supplementary material for: Quantifying differences in cell line population dynamics using CellPD
Source: BMC Syst Biol. 2016 Sep 21;10:92. doi: 10.1186/s12918-016-0337-5 (PMC5031291; doi:10.1186/s12918-016-0337-5)
Supplement: Additional file 9: — Source code. This folder contains the Python code with the version of CellPD used throughout this manuscript. (ZIP 554 kb) [file 12918_2016_337_MOESM9_ESM.zip]

Archive with 113 entries (101 files):
- pyCellPD/
- pyCellPD/CellPD.py
- pyCellPD/CellPD27.py
- pyCellPD/files/
- pyCellPD/files/citation.txt
- pyCellPD/files/DCL_Python_template.txt
- pyCellPD/files/flow_cytometry/
- pyCellPD/files/flow_cytometry/flow_cytometry_description.txt
- pyCellPD/files/flow_cytometry/flow_cytometry_eqn.png
- pyCellPD/files/flow_cytometry/flow_cytometry_eqn.svg
- pyCellPD/files/flow_cytometry/flow_cytometry_eqn.tex
- pyCellPD/files/flow_cytometry/flow_cytometry_latex_title.txt
- pyCellPD/files/flow_cytometry/flow_cytometry_MCDS_template.txt
- pyCellPD/files/flow_cytometry/flow_cytometry_plane.png
- pyCellPD/files/flow_cytometry/flow_cytometry_plane.svg
- pyCellPD/files/flow_cytometry/flow_cytometry_plane.tex
- pyCellPD/files/flow_cytometry_dead/
- pyCellPD/files/flow_cytometry_dead/flow_cytometry_dead.png
- pyCellPD/files/flow_cytometry_dead/flow_cytometry_dead.svg
- pyCellPD/files/flow_cytometry_dead/flow_cytometry_dead_description.txt
- pyCellPD/files/flow_cytometry_dead/flow_cytometry_dead_eqn.tex
- pyCellPD/files/flow_cytometry_dead/flow_cytometry_dead_latex_title.txt
- pyCellPD/files/flow_cytometry_dead/flow_cytometry_dead_MCDS_template.txt
- pyCellPD/files/flow_cytometry_dead/flow_cytometry_dead_plane.png
- pyCellPD/files/flow_cytometry_dead/flow_cytometry_dead_plane.svg
- pyCellPD/files/flow_cytometry_dead/flow_cytometry_dead_plane.tex
- pyCellPD/files/flow_cytometry_dead_logistic/
- pyCellPD/files/flow_cytometry_dead_logistic/flow_cytometry_dead_logistic_description.txt
- pyCellPD/files/flow_cytometry_dead_logistic/flow_cytometry_dead_logistic_eqn.png
- pyCellPD/files/flow_cytometry_dead_logistic/flow_cytometry_dead_logistic_eqn.svg
- pyCellPD/files/flow_cytometry_dead_logistic/flow_cytometry_dead_logistic_eqn.tex
- pyCellPD/files/flow_cytometry_dead_logistic/flow_cytometry_dead_logistic_latex_title.txt
- pyCellPD/files/flow_cytometry_dead_logistic/flow_cytometry_dead_logistic_MCDS_template.txt
- pyCellPD/files/flow_cytometry_dead_logistic/flow_cytometry_dead_logistic_plane.png
- pyCellPD/files/flow_cytometry_dead_logistic/flow_cytometry_dead_logistic_plane.svg
- pyCellPD/files/flow_cytometry_dead_logistic/flow_cytometry_dead_logistic_plane.tex
- pyCellPD/files/flow_cytometry_logistic/
- pyCellPD/files/flow_cytometry_logistic/flow_cytometry_logistic_description.txt
- pyCellPD/files/flow_cytometry_logistic/flow_cytometry_logistic_eqn.png
- pyCellPD/files/flow_cytometry_logistic/flow_cytometry_logistic_eqn.svg
- pyCellPD/files/flow_cytometry_logistic/flow_cytometry_logistic_eqn.tex
- pyCellPD/files/flow_cytometry_logistic/flow_cytometry_logistic_latex_title.txt
- pyCellPD/files/flow_cytometry_logistic/flow_cytometry_logistic_MCDS_template.txt
- pyCellPD/files/flow_cytometry_logistic/flow_cytometry_logistic_plane.png
- pyCellPD/files/flow_cytometry_logistic/flow_cytometry_logistic_plane.svg
- pyCellPD/files/flow_cytometry_logistic/flow_cytometry_logistic_plane.tex
- pyCellPD/files/index_template.html
- pyCellPD/files/list_of_tokens.txt
- pyCellPD/files/live/
- pyCellPD/files/live/live_description.txt
- pyCellPD/files/live/live_eqn.png
- pyCellPD/files/live/live_eqn.svg
- pyCellPD/files/live/live_eqn.tex
- pyCellPD/files/live/live_latex_title.txt
- pyCellPD/files/live/live_MCDS_template.txt
- pyCellPD/files/live/live_plane.png
- pyCellPD/files/live/live_plane.svg
- pyCellPD/files/live/live_plane.tex
- pyCellPD/files/live_dead/
- pyCellPD/files/live_dead/live_dead_description.txt
- pyCellPD/files/live_dead/live_dead_eqn.png
- pyCellPD/files/live_dead/live_dead_eqn.svg
- pyCellPD/files/live_dead/live_dead_eqn.tex
- pyCellPD/files/live_dead/live_dead_latex_title.txt
- pyCellPD/files/live_dead/live_dead_MCDS_template.txt
- pyCellPD/files/live_dead/live_dead_plane.png
- pyCellPD/files/live_dead/live_dead_plane.svg
- pyCellPD/files/live_dead/live_dead_plane.tex
- pyCellPD/files/live_dead_logistic/
- pyCellPD/files/live_dead_logistic/live_dead_logistic_description.txt
- pyCellPD/files/live_dead_logistic/live_dead_logistic_eqn.png
- pyCellPD/files/live_dead_logistic/live_dead_logistic_eqn.svg
- pyCellPD/files/live_dead_logistic/live_dead_logistic_eqn.tex
- pyCellPD/files/live_dead_logistic/live_dead_logistic_latex_title.txt
- pyCellPD/files/live_dead_logistic/live_dead_logistic_MCDS_template.txt
- pyCellPD/files/live_dead_logistic/live_dead_logistic_plane.png
- pyCellPD/files/live_dead_logistic/live_dead_logistic_plane.svg
- pyCellPD/files/live_dead_logistic/live_dead_logistic_plane.tex
- pyCellPD/files/live_logistic/
- pyCellPD/files/live_logistic/live_logistic_description.txt
- pyCellPD/files/live_logistic/live_logistic_eqn.png
- pyCellPD/files/live_logistic/live_logistic_eqn.svg
- pyCellPD/files/live_logistic/live_logistic_eqn.tex
- pyCellPD/files/live_logistic/live_logistic_latex_title.txt
- pyCellPD/files/live_logistic/live_logistic_MCDS_template.txt
- pyCellPD/files/live_logistic/live_logistic_plane.png
- pyCellPD/files/live_logistic/live_logistic_plane.svg
- pyCellPD/files/live_logistic/live_logistic_plane.tex
- pyCellPD/files/matplotlibrc
- pyCellPD/files/report_template.html
- pyCellPD/files/style.css
- pyCellPD/files/total/
- pyCellPD/files/total/total_description.txt
- pyCellPD/files/total/total_eqn.png
- pyCellPD/files/total/total_eqn.svg
- pyCellPD/files/total/total_eqn.tex
- pyCellPD/files/total/total_latex_title.txt
- pyCellPD/files/total/total_MCDS_template.txt
- pyCellPD/files/total/total_plane.png
- pyCellPD/files/total/total_plane.svg
- pyCellPD/files/total/total_plane.tex
- pyCellPD/files/total_logistic/
- pyCellPD/files/total_logistic/total_logistic_description.txt
- pyCellPD/files/total_logistic/total_logistic_eqn.png
- pyCellPD/files/total_logistic/total_logistic_eqn.svg
- pyCellPD/files/total_logistic/total_logistic_eqn.tex
- pyCellPD/files/total_logistic/total_logistic_latex_title.txt
- pyCellPD/files/total_logistic/total_logistic_MCDS_template.txt
- pyCellPD/files/total_logistic/total_logistic_plane.png
- pyCellPD/files/total_logistic/total_logistic_plane.svg
- pyCellPD/files/total_logistic/total_logistic_plane.tex
- pyCellPD/files/xml_models_template.txt
- pyCellPD/template.xlsx
