# Supplementary material for: Quantifying differences in cell line population dynamics using CellPD
Source: BMC Syst Biol. 2016 Sep 21;10:92. doi: 10.1186/s12918-016-0337-5 (PMC5031291; doi:10.1186/s12918-016-0337-5)
Supplement: Additional file 9: — Source code. This folder contains the Python code with the version of CellPD used throughout this manuscript. (ZIP 554 kb) [file 12918_2016_337_MOESM9_ESM.zip › pyCellPD/template.xlsx]

## Sheet: Metadata
		Example	User-supplied information
Author information	ORCID ID of the creator	0000-0003-1062-3642	0000-0003-1062-3642
	Given names	Edwin Francisco	Edwin Francisco
	Family name	Juarez Rosales	Juarez Rosales
	email	juarezro@usc.edu	juarezro@usc.edu
	website	MathCancer.org	MathCancer.org
	organization name	University of Southern California	University of Southern California
	Department name	Electrical Engineering	Electrical Engineering
Data information	Link to these data (if available)	N/A	N/A
	Citation information	Author et al. (1989), "title", Journal, DOI:0.0/unique.id	N/A
	Cell line MultiCellDB name	MCF_7	blank
	Cell line name	MCF 7	blank
	Cell line synonyms	MCF-7, MCF7	none
	Cell line origins	Breast	none
	Brief description	Breast tumorgenic cells	.
	Cell Line Ontology ID	50868	1582
	BRENDA Tissue and Enzyme Source Ontology ID	93	2806
	Organism	Homo Sapiens	Homo Sapiens
	Organ	Mamary gland,breast	Colon
	Disease	adenocarcinoma	colorectal adenocarcinoma
	Morphology	epithelial	N/A
	Oxygen Level name	Normoxia	Normoxia
	Oxygen Level	0.2	0.2
	Mearured or estimated?	Estimated	Estimated
	Current time	2016-07-27 16:34:49	2016-07-27 16:34:49
	Data caption	These data show the growth of MCF7 cells under normoxic conditions (20% oxygen level) during 3 days	None.
	Experimental Notes	There data were plated at high density (1e6 cells/plate)	ATCC
Which of the three templates are you using?	Total_Cells
If you are measuring viability, which kind of cell death are you measuring?	Apoptosis
Are you reporting means or replicates?	Indivitual replicates
Are you measuring multiple environmental conditions at once (e.g. multiple drug doses)	Multiple environmental conditions

## Sheet: Preferences
Select an option:	Use default colors
Live/Total color:
Dead color:
G0G1 color:
S color:
G2M color:
Input	Days
Output directory name	template

## Sheet: Total_Cells
Biological Replicate number	Tecnical Replicate number	Days	Total Cell Count
1	0	0	1843
1	1	2	4463
1	2	3	17143
1	3	0	868
1	4	3	12154
1	5	2	4750
1	6	3	12080
1	7	0	849
1	8	2	5044
2	9	0	1030
2	10	3	16990
2	11	2	6005
2	12	3	19471
2	13	0	1090
2	14	2	7017
2	15	2	5766
2	16	3	14924
2	17	0	1122
